# Supplementary material for: Pan-Cancer Analysis of IGF-1 and IGF-1R as Potential Prognostic Biomarkers and Immunotherapy Targets
Source: Front Oncol. 2021 Nov 5;11:755341. doi: 10.3389/fonc.2021.755341 (PMC8602838; doi:10.3389/fonc.2021.755341)
Supplement: Supplementary file 5 [file DataSheet_1.csv]

ID	IGF1	IGF1R	Type	CancerType
TCGA-OR-A5JP-01A	0.1480725	3.076262	Tumor	ACC
TCGA-OR-A5JG-01A	0.09440135	1.497309	Tumor	ACC
TCGA-OR-A5LG-01A	0.1399296	2.402949	Tumor	ACC
TCGA-OR-A5JR-01A	0.1922656	2.740744	Tumor	ACC
TCGA-OR-A5KU-01A	0.011318949	1.856648708	Tumor	ACC
TCGA-OR-A5LS-01A	0.005163064	1.274203568	Tumor	ACC
TCGA-OR-A5L9-01A	0.390200522	1.694138022	Tumor	ACC
TCGA-OR-A5JQ-01A	0.162587391	1.415762568	Tumor	ACC
TCGA-OR-A5K4-01A	0.383188021	2.346782701	Tumor	ACC
TCGA-OR-A5JL-01A	0.068266471	2.111007087	Tumor	ACC
TCGA-OR-A5LC-01A	0.105754732	0.279761688	Tumor	ACC
TCGA-OR-A5K2-01A	0.012580733	2.82362897	Tumor	ACC
TCGA-P6-A5OG-01A	0.453514002	2.58693793	Tumor	ACC
TCGA-OR-A5JW-01A	0.006615015	3.628679	Tumor	ACC
TCGA-OR-A5KO-01A	0.041787904	1.51605676	Tumor	ACC
TCGA-OR-A5J8-01A	1.053126	2.049649	Tumor	ACC
TCGA-PA-A5YG-01A	0.3773152	1.733372	Tumor	ACC
TCGA-OR-A5KV-01A	0.003065844	3.1632	Tumor	ACC
TCGA-OR-A5L4-01A	0.01411528	1.398489	Tumor	ACC
TCGA-OR-A5KX-01A	0.03550018	2.545814	Tumor	ACC
TCGA-OR-A5L8-01A	0.009870514	2.541542826	Tumor	ACC
TCGA-OR-A5JO-01A	0.4066621	2.578082	Tumor	ACC
TCGA-OR-A5JA-01A	0.1070751	2.367115	Tumor	ACC
TCGA-OR-A5LO-01A	0.003504173	2.425009	Tumor	ACC
TCGA-OR-A5JM-01A	0.07095153	3.367821	Tumor	ACC
TCGA-OR-A5JV-01A	0.768280401	1.690736463	Tumor	ACC
TCGA-OR-A5JB-01A	0.1431292	4.219741	Tumor	ACC
TCGA-OR-A5LA-01A	0.1832412	1.327697	Tumor	ACC
TCGA-OR-A5JE-01A	0.02666401	2.443517	Tumor	ACC
TCGA-OR-A5JZ-01A	0.5290105	2.573803	Tumor	ACC
TCGA-OR-A5KT-01A	0.889607102	1.696488028	Tumor	ACC
TCGA-OR-A5KZ-01A	0.067628023	0.96532923	Tumor	ACC
TCGA-OR-A5LJ-01A	0.06182893	1.960044	Tumor	ACC
TCGA-OR-A5LB-01A	0.007827132	2.877196375	Tumor	ACC
TCGA-OR-A5LT-01A	0.093791125	1.438372839	Tumor	ACC
TCGA-OR-A5LD-01A	0.060749469	0.896122347	Tumor	ACC
TCGA-OR-A5J2-01A	0.050822808	3.932398309	Tumor	ACC
TCGA-PK-A5HB-01A	0.03782778	4.378913	Tumor	ACC
TCGA-OR-A5JS-01A	0	3.113484	Tumor	ACC
TCGA-OR-A5K6-01A	0.02670375	0.4000305	Tumor	ACC
TCGA-OR-A5JY-01A	0.02971347	3.005161339	Tumor	ACC
TCGA-OR-A5JT-01A	0.4913352	2.813722	Tumor	ACC
TCGA-PK-A5H8-01A	0.048844647	2.667433071	Tumor	ACC
TCGA-OR-A5JX-01A	0.04621118	2.283289	Tumor	ACC
TCGA-OR-A5LK-01A	0.080935713	1.265275132	Tumor	ACC
TCGA-P6-A5OF-01A	0.285980031	2.282266607	Tumor	ACC
TCGA-OR-A5JI-01A	0.2081241	1.491813	Tumor	ACC
TCGA-OR-A5K5-01A	0.05638402	2.501573	Tumor	ACC
TCGA-OR-A5JC-01A	0.1363289	2.179769	Tumor	ACC
TCGA-OR-A5KW-01A	0.208860626	1.718487346	Tumor	ACC
TCGA-OR-A5JJ-01A	0.06595627	1.767176874	Tumor	ACC
TCGA-OR-A5JD-01A	0.099034396	1.635569735	Tumor	ACC
TCGA-OR-A5LM-01A	0.09164539	1.538883	Tumor	ACC
TCGA-PK-A5HA-01A	0.1876265	2.163293	Tumor	ACC
TCGA-OR-A5JF-01A	0.01310032	2.127738	Tumor	ACC
TCGA-OR-A5LH-01A	0.1032962	2.649966	Tumor	ACC
TCGA-OR-A5K1-01A	0.366035559	2.94103992	Tumor	ACC
TCGA-OR-A5LN-01A	0.1403007	1.406443	Tumor	ACC
TCGA-OR-A5LE-01A	0	3.392956419	Tumor	ACC
TCGA-OR-A5L3-01A	0.01282943	1.312066	Tumor	ACC
TCGA-OU-A5PI-01A	0.023600306	2.448584707	Tumor	ACC
TCGA-OR-A5K8-01A	0.221041283	2.691229608	Tumor	ACC
TCGA-OR-A5K0-01A	0.004657777	2.797575	Tumor	ACC
TCGA-OR-A5KY-01A	0.054611218	2.597876297	Tumor	ACC
TCGA-OR-A5J9-01A	0.008391774	0.8337138	Tumor	ACC
TCGA-OR-A5J1-01A	0.06644065	0.8243063	Tumor	ACC
TCGA-OR-A5J5-01A	0.1351144	2.819419	Tumor	ACC
TCGA-OR-A5L6-01A	0.476917714	1.977373064	Tumor	ACC
TCGA-OR-A5LP-01A	0.2080819	2.425332	Tumor	ACC
TCGA-OR-A5K9-01A	0.006950397	2.044448311	Tumor	ACC
TCGA-OR-A5J7-01A	0.014886074	2.999081764	Tumor	ACC
TCGA-PK-A5H9-01A	0.0756269	3.316518	Tumor	ACC
TCGA-OR-A5LR-01A	0.777519064	3.188439354	Tumor	ACC
TCGA-OR-A5JK-01A	0.253580037	1.44177185	Tumor	ACC
TCGA-OR-A5J6-01A	0.160742378	3.211721307	Tumor	ACC
TCGA-OR-A5LL-01A	0.0950817	3.311064	Tumor	ACC
TCGA-OR-A5K3-01A	0.241117886	1.683313916	Tumor	ACC
TCGA-OR-A5J3-01A	0.007927041	1.215760292	Tumor	ACC
TCGA-OR-A5L5-01A	1.125169	2.194966	Tumor	ACC
TCGA-FD-A3SS-01A	0.05629552	2.524006	Tumor	BLCA
TCGA-FD-A43S-01A	1.589513659	2.115618435	Tumor	BLCA
TCGA-UY-A78K-01A	0.199342263	2.247336801	Tumor	BLCA
TCGA-DK-A2HX-01A	1.060922297	3.827331977	Tumor	BLCA
TCGA-DK-A1A3-01A	0.563687009	1.427316806	Tumor	BLCA
TCGA-GC-A6I3-01A	0.079694735	1.5380216	Tumor	BLCA
TCGA-XF-AAMJ-01A	0.332302116	2.963019541	Tumor	BLCA
TCGA-GC-A6I1-01A	0.05552175	1.69586	Tumor	BLCA
TCGA-ZF-A9RL-01A	0	3.001226	Tumor	BLCA
TCGA-DK-A3IL-01A	0.110844791	2.755052913	Tumor	BLCA
TCGA-E7-A6MF-01A	0.01924449	4.51258	Tumor	BLCA
TCGA-BT-A20R-01A	2.102911413	2.56188236	Tumor	BLCA
TCGA-H4-A2HQ-01A	0.015486217	3.447852294	Tumor	BLCA
TCGA-GV-A3QH-01A	0	1.208328	Tumor	BLCA
TCGA-4Z-AA82-01A	0.008023985	3.080459705	Tumor	BLCA
TCGA-E7-A4XJ-01A	0.059881242	2.566557559	Tumor	BLCA
TCGA-XF-A8HE-01A	0.072825602	1.689472582	Tumor	BLCA
TCGA-XF-A9T0-01A	0.1128323	2.040179	Tumor	BLCA
TCGA-FD-A5BT-01A	2.601955581	0.923123065	Tumor	BLCA
TCGA-FD-A3SN-01A	0.067080442	2.277807774	Tumor	BLCA
TCGA-G2-AA3C-01A	0.247502278	0.338720668	Tumor	BLCA
TCGA-HQ-A2OE-01A	0.0180106	0.9666035	Tumor	BLCA
TCGA-BL-A3JM-01A	2.453333925	0.673741419	Tumor	BLCA
TCGA-XF-AAN3-01A	0.3082363	3.236411	Tumor	BLCA
TCGA-FD-A3SR-01A	1.123500778	3.116709301	Tumor	BLCA
TCGA-4Z-AA89-01A	0.009381769	2.440672047	Tumor	BLCA
TCGA-G2-A2EO-01A	0.120017134	1.40211768	Tumor	BLCA
TCGA-ZF-AA5H-01A	0.0306564	3.206744	Tumor	BLCA
TCGA-BT-A20V-01A	0.016014648	3.933350139	Tumor	BLCA
TCGA-GC-A3WC-01A	0.298244394	1.958651725	Tumor	BLCA
TCGA-GV-A3JV-01A	0.06662652	1.880526	Tumor	BLCA
TCGA-YF-AA3M-01A	0.024634992	2.887502537	Tumor	BLCA
TCGA-FD-A3B5-01A	0.01603649	3.200452	Tumor	BLCA
TCGA-BT-A20Q-11A	0.46086691	2.712839751	Normal	BLCA
TCGA-CF-A47V-01A	0.01995224	2.593756	Tumor	BLCA
TCGA-GU-A42P-01A	0.02616511	1.292483	Tumor	BLCA
TCGA-BT-A20T-01A	0.149334847	2.643026065	Tumor	BLCA
TCGA-GC-A3BM-11A	0.202362064	3.25370163	Normal	BLCA
TCGA-XF-AAN0-01A	0.1605141	2.690361	Tumor	BLCA
TCGA-E7-A7DV-01A	0.2669106	1.836623	Tumor	BLCA
TCGA-GV-A40E-01A	0.003326827	2.746143	Tumor	BLCA
TCGA-FJ-A3Z9-01A	0.013860987	2.919017132	Tumor	BLCA
TCGA-XF-A9ST-01A	0.00908665	1.684624328	Tumor	BLCA
TCGA-FJ-A3ZF-01A	0.016651996	1.640007207	Tumor	BLCA
TCGA-K4-A3WV-11A	0.068903413	3.349851662	Normal	BLCA
TCGA-YC-A89H-01A	0.011045886	2.383810247	Tumor	BLCA
TCGA-CF-A9FM-01A	0.024623559	2.980148473	Tumor	BLCA
TCGA-DK-A1AD-01A	0.230934519	2.067757223	Tumor	BLCA
TCGA-G2-A2EK-01A	0.133682799	2.68398525	Tumor	BLCA
TCGA-E5-A2PC-01A	0.009739211	0.665331917	Tumor	BLCA
TCGA-C4-A0F1-01A	0.026167883	2.763316975	Tumor	BLCA
TCGA-FD-A43N-01A	0.08535187	1.892975	Tumor	BLCA
TCGA-BL-A13J-01A	0.4468523	3.582639	Tumor	BLCA
TCGA-FD-A3SO-01A	0.07156624	4.128873592	Tumor	BLCA
TCGA-XF-A8HD-01A	0.03801743	1.264082	Tumor	BLCA
TCGA-BT-A20X-01A	0.018979523	2.193149075	Tumor	BLCA
TCGA-ZF-AA52-01A	0.274661783	2.415794835	Tumor	BLCA
TCGA-DK-AA76-01A	0.040108351	2.768670986	Tumor	BLCA
TCGA-GV-A3JW-01A	0.01752684	2.636226	Tumor	BLCA
TCGA-FD-A3N6-01A	0.022769177	2.725351388	Tumor	BLCA
TCGA-BT-A2LA-11A	0.2473738	2.705296	Normal	BLCA
TCGA-CU-A5W6-01A	0.764604519	1.852073456	Tumor	BLCA
TCGA-DK-A2I4-01A	0.5878938	2.436103	Tumor	BLCA
TCGA-DK-AA6M-01A	0.152759209	2.795283951	Tumor	BLCA
TCGA-4Z-AA7Y-01A	0	2.612428522	Tumor	BLCA
TCGA-DK-A3WY-01A	0.9071013	1.096592	Tumor	BLCA
TCGA-E7-A3X6-01A	0.044863236	3.469066961	Tumor	BLCA
TCGA-K4-A3WV-01A	0.716933072	3.225291714	Tumor	BLCA
TCGA-DK-A3IQ-01A	0.5620362	2.856917	Tumor	BLCA
TCGA-ZF-AA56-01A	0.109509055	2.936110805	Tumor	BLCA
TCGA-CU-A3QU-01A	0.008662845	2.065151664	Tumor	BLCA
TCGA-FD-A6TI-01A	0.2476017	1.926797	Tumor	BLCA
TCGA-XF-A9T3-01A	1.245187079	2.037037629	Tumor	BLCA
TCGA-FD-A3B3-01A	0.3530636	2.416908	Tumor	BLCA
TCGA-BT-A20U-11A	0.302375204	1.213364154	Normal	BLCA
TCGA-YF-AA3L-01A	0.07160376	2.391672	Tumor	BLCA
TCGA-K4-A54R-11A	0.1876113	2.98127	Normal	BLCA
TCGA-SY-A9G0-01A	1.174500366	2.659415508	Tumor	BLCA
TCGA-ZF-A9R2-01A	0.01809863	2.499591006	Tumor	BLCA
TCGA-GU-AATQ-01A	0.094006085	2.090379566	Tumor	BLCA
TCGA-FD-A5C1-01A	0.233692422	1.946696978	Tumor	BLCA
TCGA-DK-A2I1-01A	0.2975913	1.57598	Tumor	BLCA
TCGA-CF-A5U8-01A	0	2.396303	Tumor	BLCA
TCGA-UY-A9PB-01A	0.157526556	2.065215888	Tumor	BLCA
TCGA-DK-A3X1-01A	0.014914665	1.843129781	Tumor	BLCA
TCGA-DK-A1AC-01A	0.06407646	0.6308501	Tumor	BLCA
TCGA-FD-A62N-01A	0.5597867	2.023212	Tumor	BLCA
TCGA-DK-AA75-01A	0	1.328825206	Tumor	BLCA
TCGA-XF-A9SL-01A	1.002159974	2.210809997	Tumor	BLCA
TCGA-XF-A9T4-01A	0.0490801	3.440427	Tumor	BLCA
TCGA-XF-AAN2-01A	0.018331471	1.871394469	Tumor	BLCA
TCGA-BT-A2LD-01A	0.1034857	2.527762	Tumor	BLCA
TCGA-BT-A20N-11A	1.148639972	2.514363843	Normal	BLCA
TCGA-ZF-A9R1-01A	0.066998207	2.557719419	Tumor	BLCA
TCGA-ZF-A9R9-01A	0.185672347	2.07748792	Tumor	BLCA
TCGA-DK-A6AV-01A	0.015273327	2.752853671	Tumor	BLCA
TCGA-XF-AAMY-01A	0.932700764	2.558609585	Tumor	BLCA
TCGA-GU-A763-01A	0.01290958	1.687112	Tumor	BLCA
TCGA-FD-A3B7-01A	0.9161296	2.111886	Tumor	BLCA
TCGA-FD-A3NA-01A	0.008543578	2.097433	Tumor	BLCA
TCGA-CF-A47T-01A	0.019529598	2.043188255	Tumor	BLCA
TCGA-CU-A0YN-11A	1.402613414	2.699445666	Normal	BLCA
TCGA-BT-A0S7-01A	0.907633217	2.167337013	Tumor	BLCA
TCGA-GC-A3BM-01A	0.02084858	3.324637	Tumor	BLCA
TCGA-GD-A3OP-01A	0.337954393	2.75704323	Tumor	BLCA
TCGA-SY-A9G5-01A	0.1309731	2.887175	Tumor	BLCA
TCGA-KQ-A41S-01A	0.7898946	2.051789	Tumor	BLCA
TCGA-4Z-AA7M-01A	0.236469116	2.05148222	Tumor	BLCA
TCGA-FD-A3SJ-01A	0.217743583	1.29120798	Tumor	BLCA
TCGA-E7-A677-01A	0.5949077	3.564623	Tumor	BLCA
TCGA-UY-A8OD-01A	0.528494045	2.362724562	Tumor	BLCA
TCGA-DK-AA6L-01A	0.09216068	3.899177686	Tumor	BLCA
TCGA-GD-A2C5-01A	0.29857119	2.733917664	Tumor	BLCA
TCGA-K4-A4AC-01A	0.037597658	2.649370166	Tumor	BLCA
TCGA-FD-A62O-01A	0.048213721	2.372675587	Tumor	BLCA
TCGA-BT-A2LB-01A	0.089109679	2.279724212	Tumor	BLCA
TCGA-FD-A3N5-01A	0.04927933	2.800299	Tumor	BLCA
TCGA-G2-A3VY-01A	0.17161012	2.561227814	Tumor	BLCA
TCGA-DK-A1AA-01A	0.059503601	2.731194134	Tumor	BLCA
TCGA-XF-A9SY-01A	0.061927178	4.225624243	Tumor	BLCA
TCGA-DK-AA6Q-01A	0.036706394	2.851376893	Tumor	BLCA
TCGA-G2-A2EL-01A	0.018415951	0.367420783	Tumor	BLCA
TCGA-E7-A6ME-01A	0.09166685	2.323556	Tumor	BLCA
TCGA-HQ-A2OF-01A	0.014509135	1.99825843	Tumor	BLCA
TCGA-FD-A6TF-01A	1.302859	2.796973	Tumor	BLCA
TCGA-FD-A3SP-01A	0.18476	2.588269	Tumor	BLCA
TCGA-BT-A20P-01A	0.038211594	1.791192764	Tumor	BLCA
TCGA-GV-A40G-01A	0.022548398	1.662890255	Tumor	BLCA
TCGA-CF-A47S-01A	0.01071351	2.815908	Tumor	BLCA
TCGA-XF-A9T2-01A	1.773072671	3.113913881	Tumor	BLCA
TCGA-CF-A9FH-01A	0.004734141	1.5797956	Tumor	BLCA
TCGA-ZF-AA4X-01A	0.037078864	2.747062915	Tumor	BLCA
TCGA-XF-AAMQ-01A	0.05706226	2.79774	Tumor	BLCA
TCGA-CF-A3MH-01A	0	2.836947999	Tumor	BLCA
TCGA-DK-AA6W-01A	0.048503579	2.593854177	Tumor	BLCA
TCGA-KQ-A41O-01A	0	2.67575	Tumor	BLCA
TCGA-FJ-A3Z7-01A	0.05171427	1.177413	Tumor	BLCA
TCGA-S5-AA26-01A	0.01595846	2.839805	Tumor	BLCA
TCGA-FD-A3B4-01A	0.2200266	3.611613	Tumor	BLCA
TCGA-GC-A3OO-01A	0.19500087	2.89460437	Tumor	BLCA
TCGA-XF-A9SP-01A	1.376791832	2.082605626	Tumor	BLCA
TCGA-FD-A3SL-01A	0.9634558	2.283241	Tumor	BLCA
TCGA-FD-A6TB-01A	1.319694	2.300218	Tumor	BLCA
TCGA-FD-A6TA-01A	0.278588678	1.946119753	Tumor	BLCA
TCGA-XF-A8HB-01A	0.05588331	2.763707	Tumor	BLCA
TCGA-UY-A8OB-01A	0.004962619	3.232273608	Tumor	BLCA
TCGA-GU-A767-01A	0.247787936	1.852480048	Tumor	BLCA
TCGA-FD-A43U-01A	0.327391253	1.666616638	Tumor	BLCA
TCGA-DK-AA6T-01A	0.541248698	0.887227054	Tumor	BLCA
TCGA-5N-A9KI-01A	0.5816634	2.053371	Tumor	BLCA
TCGA-XF-A8HF-01A	0.05671376	0.8897547	Tumor	BLCA
TCGA-UY-A78L-01A	0.0280145	1.765995	Tumor	BLCA
TCGA-FD-A5C0-01A	0.256200043	2.536391874	Tumor	BLCA
TCGA-UY-A9PE-01A	0.097793098	1.502519653	Tumor	BLCA
TCGA-K4-A6FZ-01A	0.034008709	3.040495466	Tumor	BLCA
TCGA-DK-A3IK-01A	0.08255401	2.29703	Tumor	BLCA
TCGA-LC-A66R-01A	0.069119684	2.129583226	Tumor	BLCA
TCGA-GU-A762-01A	0.2940368	2.15879121	Tumor	BLCA
TCGA-BT-A2LB-11A	0.3190237	2.052515	Normal	BLCA
TCGA-4Z-AA7O-01A	0.0268665	2.945236444	Tumor	BLCA
TCGA-DK-A6B5-01A	0.01458839	1.82701	Tumor	BLCA
TCGA-C4-A0F0-01A	0.055356157	2.99871782	Tumor	BLCA
TCGA-UY-A78N-01A	0.04866167	1.661169	Tumor	BLCA
TCGA-G2-AA3F-01A	0.003555287	2.935133	Tumor	BLCA
TCGA-ZF-AA53-01A	0.029771485	2.270734349	Tumor	BLCA
TCGA-LT-A8JT-01A	0.01639324	3.555772	Tumor	BLCA
TCGA-XF-A8HI-01A	0.020215292	2.54937269	Tumor	BLCA
TCGA-FJ-A3ZE-01A	0.02195882	2.33562	Tumor	BLCA
TCGA-FD-A3SM-01A	0.341653048	2.528598776	Tumor	BLCA
TCGA-DK-AA6X-01A	0.98389274	2.333669986	Tumor	BLCA
TCGA-XF-A9SJ-01A	0.7533564	1.933128	Tumor	BLCA
TCGA-CF-A7I0-01A	0.100379929	2.062288857	Tumor	BLCA
TCGA-GD-A3OQ-01A	0.028776866	3.201315819	Tumor	BLCA
TCGA-CU-A0YO-01A	0.1464912	3.356604	Tumor	BLCA
TCGA-DK-AA71-01A	0.01448601	0.996228518	Tumor	BLCA
TCGA-CF-A9FL-01A	0.070772532	2.541640997	Tumor	BLCA
TCGA-ZF-AA5N-01A	0	3.768014737	Tumor	BLCA
TCGA-UY-A9PF-01A	0.093884774	1.780988807	Tumor	BLCA
TCGA-UY-A78P-01A	0.1328372	1.440674993	Tumor	BLCA
TCGA-CF-A1HR-01A	0.652451634	2.141268165	Tumor	BLCA
TCGA-DK-A3IN-01A	0.08985995	2.923234	Tumor	BLCA
TCGA-UY-A9PH-01A	0.220539489	1.647326884	Tumor	BLCA
TCGA-GD-A76B-01A	0.118730909	1.134582988	Tumor	BLCA
TCGA-ZF-AA58-01A	0.05135721	3.567872	Tumor	BLCA
TCGA-ZF-AA4V-01A	0.03860096	2.573181	Tumor	BLCA
TCGA-DK-AA6R-01A	0.011915471	2.70687392	Tumor	BLCA
TCGA-FT-A61P-01A	0.553695871	1.213883545	Tumor	BLCA
TCGA-2F-A9KQ-01A	0.0147579	2.310133	Tumor	BLCA
TCGA-K4-A54R-01A	0.023815361	2.375980253	Tumor	BLCA
TCGA-FD-A62S-01A	0.386780125	3.201781949	Tumor	BLCA
TCGA-ZF-A9R3-01A	0.0609846	1.563773	Tumor	BLCA
TCGA-BT-A42F-01A	0.06509682	3.51341	Tumor	BLCA
TCGA-K4-A83P-01A	0.80592161	1.851497941	Tumor	BLCA
TCGA-K4-A5RJ-01A	0.178439042	0.891302477	Tumor	BLCA
TCGA-XF-A9SX-01A	0.89174532	2.230291338	Tumor	BLCA
TCGA-KQ-A41N-01A	1.494918314	2.280106949	Tumor	BLCA
TCGA-DK-A1AE-01A	0.02132753	2.608726	Tumor	BLCA
TCGA-DK-A3WX-01A	0.039274708	3.742989424	Tumor	BLCA
TCGA-DK-A3WW-01A	0.010368758	2.78895281	Tumor	BLCA
TCGA-XF-A9SK-01A	0.295970774	2.281827631	Tumor	BLCA
TCGA-KQ-A41R-01A	0.111204904	1.291991743	Tumor	BLCA
TCGA-CF-A3MG-01A	0.004200112	2.332064233	Tumor	BLCA
TCGA-CU-A0YR-01A	0.059072469	1.586610737	Tumor	BLCA
TCGA-UY-A78M-01A	0.050355335	1.740069711	Tumor	BLCA
TCGA-CF-A5UA-01A	0.0366133	2.319878	Tumor	BLCA
TCGA-ZF-A9RN-01A	0.024942223	2.413382889	Tumor	BLCA
TCGA-4Z-AA81-01A	0.009046157	1.871956292	Tumor	BLCA
TCGA-E7-A8O8-01A	0.2028363	2.233253	Tumor	BLCA
TCGA-BL-A0C8-01B	0.347180241	3.773098199	Tumor	BLCA
TCGA-GC-A3RB-01A	0.026775192	2.876292948	Tumor	BLCA
TCGA-BT-A20O-01A	0.674876164	0.90489846	Tumor	BLCA
TCGA-G2-A2ES-01A	0.005643215	2.413797	Tumor	BLCA
TCGA-DK-AA6P-01A	0.01904387	1.41923	Tumor	BLCA
TCGA-FD-A43P-01A	0.2153452	2.575908	Tumor	BLCA
TCGA-2F-A9KT-01A	0.025254793	3.930384802	Tumor	BLCA
TCGA-CF-A9FF-01A	0.106922027	1.598596891	Tumor	BLCA
TCGA-UY-A9PA-01A	0.060414609	3.328809962	Tumor	BLCA
TCGA-E7-A7DU-01A	0.025857059	2.180138394	Tumor	BLCA
TCGA-2F-A9KW-01A	0.043684505	2.68048963	Tumor	BLCA
TCGA-4Z-AA87-01A	0.02927254	2.85468	Tumor	BLCA
TCGA-GU-A42Q-01A	0.006151708	4.004190422	Tumor	BLCA
TCGA-E7-A97P-01A	0.057917195	2.783138389	Tumor	BLCA
TCGA-XF-AAMG-01A	0.041856583	0.996876119	Tumor	BLCA
TCGA-BT-A3PH-01A	0.010613602	1.824879116	Tumor	BLCA
TCGA-ZF-AA4R-01A	0.096714726	3.439845252	Tumor	BLCA
TCGA-ZF-AA5P-01A	0.986045638	2.373538392	Tumor	BLCA
TCGA-DK-A3X2-01A	0.016534559	2.29281065	Tumor	BLCA
TCGA-YC-A8S6-01A	0.049199534	3.001398922	Tumor	BLCA
TCGA-K4-A4AB-01B	0.61255	2.378658	Tumor	BLCA
TCGA-GC-A3RC-01A	0.02837066	4.267954	Tumor	BLCA
TCGA-BL-A0C8-01A	0.096623833	3.078702036	Tumor	BLCA
TCGA-GU-AATP-01A	0.057067248	1.413838151	Tumor	BLCA
TCGA-CF-A1HS-01A	0.018363195	2.62716038	Tumor	BLCA
TCGA-ZF-AA4U-01A	0.008420355	2.573235	Tumor	BLCA
TCGA-GV-A3QF-01A	0	1.222156	Tumor	BLCA
TCGA-GC-A4ZW-01A	0.058348151	0.883893855	Tumor	BLCA
TCGA-ZF-A9RD-01A	0.15446342	2.63370017	Tumor	BLCA
TCGA-GU-A766-01A	0.043481799	2.117013917	Tumor	BLCA
TCGA-G2-A2EF-01A	0.03596834	3.620737	Tumor	BLCA
TCGA-FD-A5BY-01A	0.225171	2.241117	Tumor	BLCA
TCGA-CF-A8HX-01A	0.01943069	2.585399	Tumor	BLCA
TCGA-GV-A6ZA-01A	0.023491462	1.137887406	Tumor	BLCA
TCGA-DK-A1A5-01A	0.06599691	2.892059	Tumor	BLCA
TCGA-4Z-AA7N-01A	0.493532534	2.655041622	Tumor	BLCA
TCGA-GC-A3RD-01A	0.03978125	2.765863	Tumor	BLCA
TCGA-G2-A3IE-01A	0.07003072	3.235896	Tumor	BLCA
TCGA-FD-A5BZ-01A	0.7913766	2.504929	Tumor	BLCA
TCGA-BT-A3PJ-01A	0.09281606	2.935455	Tumor	BLCA
TCGA-CU-A72E-01A	0.097333225	2.483461335	Tumor	BLCA
TCGA-ZF-A9RM-01A	0.01823857	3.296972	Tumor	BLCA
TCGA-FD-A6TH-01A	0.1984766	2.624823	Tumor	BLCA
TCGA-GD-A3OS-01A	0.052924813	3.696570659	Tumor	BLCA
TCGA-DK-A3IS-01A	0.00270863	2.249507	Tumor	BLCA
TCGA-K4-A3WS-01A	0.618143573	2.332435322	Tumor	BLCA
TCGA-GD-A2C5-11A	0.4278749	2.437999	Normal	BLCA
TCGA-4Z-AA7R-01A	0.01530725	1.249545603	Tumor	BLCA
TCGA-DK-A6B1-01A	0.04486908	1.579745	Tumor	BLCA
TCGA-GV-A3QI-01A	0.002641984	0.420037531	Tumor	BLCA
TCGA-DK-A6AW-01A	0.008310945	1.345269	Tumor	BLCA
TCGA-BT-A20W-01A	0.081597194	2.072761983	Tumor	BLCA
TCGA-DK-A3IU-01A	0.3202374	2.673167	Tumor	BLCA
TCGA-K4-A5RI-11A	1.031850557	2.359642707	Normal	BLCA
TCGA-GC-A3YS-01A	0.0769769	3.31997	Tumor	BLCA
TCGA-4Z-AA7Q-01A	0.129125486	2.653242748	Tumor	BLCA
TCGA-LT-A5Z6-01A	0.02652931	2.626537	Tumor	BLCA
TCGA-GC-A3I6-01A	0.06460548	3.979291	Tumor	BLCA
TCGA-E7-A5KF-01A	0	1.332085704	Tumor	BLCA
TCGA-DK-A3IM-01A	0.01590337	3.838033	Tumor	BLCA
TCGA-CF-A47X-01A	0.02285618	2.077054	Tumor	BLCA
TCGA-BT-A2LA-01A	0.08792025	2.868256019	Tumor	BLCA
TCGA-GV-A3QK-01B	0.038888591	1.496193033	Tumor	BLCA
TCGA-FD-A6TD-01A	0.347871668	2.21078275	Tumor	BLCA
TCGA-XF-AAMX-01A	0.068170728	1.453101855	Tumor	BLCA
TCGA-ZF-A9R5-01A	0.03899927	2.657577	Tumor	BLCA
TCGA-XF-A8HC-01A	0	0.690613425	Tumor	BLCA
TCGA-ZF-A9RF-01A	0.175306872	3.632631408	Tumor	BLCA
TCGA-H4-A2HO-01A	0.03093201	1.987720606	Tumor	BLCA
TCGA-BT-A42E-01A	0.11759322	2.231531501	Tumor	BLCA
TCGA-FD-A5BU-01A	0.221396883	3.20016757	Tumor	BLCA
TCGA-XF-A9T6-01A	0.02956912	2.749966339	Tumor	BLCA
TCGA-ZF-AA4T-01A	0.01334542	1.408252	Tumor	BLCA
TCGA-FD-A3B6-01A	0.029862012	1.024044374	Tumor	BLCA
TCGA-4Z-AA80-01A	0.022877881	1.232162488	Tumor	BLCA
TCGA-GC-A6I3-11A	0.896941171	1.691886929	Normal	BLCA
TCGA-XF-A9SW-01A	1.355148914	2.203729293	Tumor	BLCA
TCGA-E7-A5KE-01A	0.01897929	3.186902	Tumor	BLCA
TCGA-DK-AA6S-01A	0.552293075	3.618943598	Tumor	BLCA
TCGA-FD-A5BR-01A	0.452645645	2.287039934	Tumor	BLCA
TCGA-FD-A6TC-01A	0.09676848	3.106519596	Tumor	BLCA
TCGA-XF-AAN1-01A	0.022833659	2.843761849	Tumor	BLCA
TCGA-DK-A3IV-01A	0.09046017	3.551472562	Tumor	BLCA
TCGA-PQ-A6FN-01A	0.034576697	1.960302924	Tumor	BLCA
TCGA-K4-A5RI-01A	0.08323804	2.648019	Tumor	BLCA
TCGA-ZF-A9R7-01A	0.288400589	2.497250126	Tumor	BLCA
TCGA-XF-A9SM-01A	0.140055999	1.717099905	Tumor	BLCA
TCGA-BL-A13J-11A	1.197741408	2.996885077	Normal	BLCA
TCGA-FD-A6TE-01A	0.008092128	3.61614774	Tumor	BLCA
TCGA-XF-AAME-01A	1.361377	2.195561	Tumor	BLCA
TCGA-BT-A42C-01A	0.030164837	1.631570119	Tumor	BLCA
TCGA-CF-A47Y-01A	0.006449116	2.360174	Tumor	BLCA
TCGA-E7-A519-01A	0.060970632	1.907259026	Tumor	BLCA
TCGA-FD-A43Y-01A	0.076572775	3.706693346	Tumor	BLCA
TCGA-BL-A5ZZ-01A	0.1734972	2.895936	Tumor	BLCA
TCGA-CF-A3MF-01A	0	1.831906363	Tumor	BLCA
TCGA-FD-A3B8-01A	0.82997112	2.382576142	Tumor	BLCA
TCGA-BL-A13I-01B	1.708869031	4.325839598	Tumor	BLCA
TCGA-DK-A1A7-01A	0.07287774	1.062933	Tumor	BLCA
TCGA-DK-A1A6-01A	0.02849864	1.047191	Tumor	BLCA
TCGA-DK-A6B2-01A	0.805214084	2.172849622	Tumor	BLCA
TCGA-DK-AA74-01A	0.924568558	1.454813332	Tumor	BLCA
TCGA-ZF-AA4N-01A	0.036247698	3.462590114	Tumor	BLCA
TCGA-BT-A0YX-01A	0.06650372	2.288745	Tumor	BLCA
TCGA-R3-A69X-01A	0.4272418	1.979783	Tumor	BLCA
TCGA-XF-AAMW-01A	0.006210491	3.631300062	Tumor	BLCA
TCGA-C4-A0EZ-01A	0.078766273	1.827336972	Tumor	BLCA
TCGA-E7-A678-01A	0.01501679	3.150172	Tumor	BLCA
TCGA-G2-A3IB-01A	0	3.05633	Tumor	BLCA
TCGA-BL-A13J-01B	0.631768497	4.362249767	Tumor	BLCA
TCGA-DK-A3IT-01A	0.3768988	3.163762	Tumor	BLCA
TCGA-MV-A51V-01A	0.1513814	1.636118	Tumor	BLCA
TCGA-UY-A78O-01A	0.055276927	1.800535035	Tumor	BLCA
TCGA-FD-A6TK-01A	0.132884962	3.16760328	Tumor	BLCA
TCGA-4Z-AA83-01A	0.01033446	2.902449531	Tumor	BLCA
TCGA-DK-A2I6-01A	0.02355576	2.733272	Tumor	BLCA
TCGA-XF-AAN4-01A	1.822625665	2.334685328	Tumor	BLCA
TCGA-GD-A3OP-11A	0.424791294	2.665465827	Normal	BLCA
TCGA-BT-A20R-11A	0.6604723	2.741522	Normal	BLCA
TCGA-CF-A27C-01A	0.002982872	2.751489	Tumor	BLCA
TCGA-5N-A9KM-01A	0.1032934	1.629133	Tumor	BLCA
TCGA-BT-A20U-01A	0.124646066	2.332707809	Tumor	BLCA
TCGA-YC-A9TC-01A	0.302993687	4.763740121	Tumor	BLCA
TCGA-E7-A6MD-01A	0.526361167	2.168445904	Tumor	BLCA
TCGA-K4-A5RH-01A	0.2434238	2.082982	Tumor	BLCA
TCGA-XF-AAMH-01A	0.1412318	2.0539	Tumor	BLCA
TCGA-DK-A1AB-01A	0.09437313	3.633916	Tumor	BLCA
TCGA-E5-A4TZ-01A	0.024657502	4.171999415	Tumor	BLCA
TCGA-FD-A43X-01A	0.003046578	2.760375	Tumor	BLCA
TCGA-XF-A9SU-01A	0.814861261	1.975855232	Tumor	BLCA
TCGA-BT-A20N-01A	0.009401601	3.206469	Tumor	BLCA
TCGA-BT-A20J-01A	0.165264475	0.487001791	Tumor	BLCA
TCGA-E7-A4IJ-01A	0.032040149	1.141487227	Tumor	BLCA
TCGA-CF-A47W-01A	0.012345023	2.274728143	Tumor	BLCA
TCGA-XF-A9SV-01A	0.847317294	1.89664265	Tumor	BLCA
TCGA-K4-AAQO-01A	0.5317249	2.174657	Tumor	BLCA
TCGA-CU-A3YL-01A	0.2010528	1.768881	Tumor	BLCA
TCGA-DK-A2I2-01A	0.1555899	1.873035	Tumor	BLCA
TCGA-4Z-AA84-01A	0.016684189	2.835530964	Tumor	BLCA
TCGA-DK-A1AF-01A	1.19381422	2.792179298	Tumor	BLCA
TCGA-E5-A4U1-01A	0	1.572057288	Tumor	BLCA
TCGA-BT-A20Q-01A	0.483820613	2.572439473	Tumor	BLCA
TCGA-ZF-A9R4-01A	0.01736887	2.332615	Tumor	BLCA
TCGA-KQ-A41Q-01A	0	1.936218163	Tumor	BLCA
TCGA-E7-A8O7-01A	0.02959222	3.838358	Tumor	BLCA
TCGA-ZF-AA4W-01A	0.027066348	3.574560415	Tumor	BLCA
TCGA-XF-AAN7-01A	0.237924843	3.541625918	Tumor	BLCA
TCGA-XF-A8HH-01A	0.176747085	1.804530609	Tumor	BLCA
TCGA-FD-A5BX-01A	0.1709871	1.161207	Tumor	BLCA
TCGA-ZF-A9RE-01A	0.013221797	2.20363171	Tumor	BLCA
TCGA-FT-A3EE-01A	0.02601881	2.763925	Tumor	BLCA
TCGA-XF-A9T5-01A	0.111802223	0.886438484	Tumor	BLCA
TCGA-XF-AAML-01A	0	1.961561171	Tumor	BLCA
TCGA-BT-A3PK-01A	0.01735414	2.931438	Tumor	BLCA
TCGA-CF-A3MI-01A	0.003440068	1.51566738	Tumor	BLCA
TCGA-E7-A541-01A	0.033860827	2.424392941	Tumor	BLCA
TCGA-ZF-AA54-01A	0.488021212	2.778303677	Tumor	BLCA
TCGA-CU-A0YR-11A	0.755740739	2.707507193	Normal	BLCA
TCGA-XF-AAMZ-01A	0.05560366	1.772716917	Tumor	BLCA
TCGA-CF-A8HY-01A	0.004310607	2.415012814	Tumor	BLCA
TCGA-GV-A3QG-01A	1.266609	2.783474	Tumor	BLCA
TCGA-DK-A6B6-01A	0.065759498	1.645123758	Tumor	BLCA
TCGA-DK-A6B0-01A	0.006640975	2.241438	Tumor	BLCA
TCGA-E7-A97Q-01A	0.152693593	1.658376597	Tumor	BLCA
TCGA-2F-A9KP-01A	0.0213608	1.467312	Tumor	BLCA
TCGA-FD-A62P-01A	0.125160581	2.869192979	Tumor	BLCA
TCGA-XF-A8HG-01A	0.02072912	1.328215	Tumor	BLCA
TCGA-4Z-AA86-01A	0.054234573	3.754061198	Tumor	BLCA
TCGA-GD-A6C6-01A	0.008589017	1.245408259	Tumor	BLCA
TCGA-G2-A2EJ-01A	0.008149247	3.067349	Tumor	BLCA
TCGA-UY-A9PD-01A	0.047246628	1.808843741	Tumor	BLCA
TCGA-S5-A6DX-01A	0.130665884	1.701224107	Tumor	BLCA
TCGA-FD-A3SQ-01A	0.341462807	2.805823821	Tumor	BLCA
TCGA-DK-AA77-01A	0.03212762	1.929429	Tumor	BLCA
TCGA-BL-A13I-01A	1.507999	3.598487	Tumor	BLCA
TCGA-K4-A6MB-01A	0.241654875	2.784182528	Tumor	BLCA
TCGA-ZF-AA51-01A	0.102791423	2.449634271	Tumor	BLCA
TCGA-E7-A7PW-01A	0.009601743	1.592027632	Tumor	BLCA
TCGA-E7-A85H-01A	0.044502529	0.661173728	Tumor	BLCA
TCGA-GC-A3WC-11A	0.716740364	2.652191364	Normal	BLCA
TCGA-XF-AAMR-01A	0.6914522	2.067203	Tumor	BLCA
TCGA-FD-A6TG-01A	0.4111484	2.991274	Tumor	BLCA
TCGA-2F-A9KO-01A	0.3031626	2.350643675	Tumor	BLCA
TCGA-HQ-A5ND-01A	0.06764133	2.799309758	Tumor	BLCA
TCGA-G2-AA3B-01A	0.03820911	1.230994829	Tumor	BLCA
TCGA-PQ-A6FI-01A	0.018886093	3.292758712	Tumor	BLCA
TCGA-C4-A0F7-01A	0.1286802	2.938915	Tumor	BLCA
TCGA-FD-A5BS-01A	0.897674736	1.115044028	Tumor	BLCA
TCGA-GV-A3JX-01A	0.2348394	1.542369	Tumor	BLCA
TCGA-XF-AAMT-01A	0.1036232	3.326942	Tumor	BLCA
TCGA-XF-A9T8-01A	0.1086205	1.507518153	Tumor	BLCA
TCGA-BT-A20W-11A	0.955271413	2.362300326	Normal	BLCA
TCGA-4Z-AA7S-01A	0.132162701	2.476570461	Tumor	BLCA
TCGA-XF-A9SH-01A	0.082599902	2.720796701	Tumor	BLCA
TCGA-DK-A1AG-01A	0.05648677	2.57532	Tumor	BLCA
TCGA-GD-A3OQ-11A	0.469833234	3.400785188	Normal	BLCA
TCGA-2F-A9KR-01A	0.031649248	2.409694784	Tumor	BLCA
TCGA-DK-AA6U-01A	0.02254761	1.642302	Tumor	BLCA
TCGA-C4-A0F6-01A	0.070193398	2.667319732	Tumor	BLCA
TCGA-K4-A3WU-01B	1.566946	2.237746	Tumor	BLCA
TCGA-CU-A0YN-01A	0.024188745	3.126221537	Tumor	BLCA
TCGA-FJ-A871-01A	0.02628675	2.564007	Tumor	BLCA
TCGA-G2-A2EC-01A	0.112415178	3.225612835	Tumor	BLCA
TCGA-FD-A5BV-01A	0.071575681	2.417513639	Tumor	BLCA
TCGA-E7-A7XN-01A	0	3.023747259	Tumor	BLCA
TCGA-GU-A764-01A	0.207625012	2.330768617	Tumor	BLCA
TCGA-XF-AAN8-01A	3.761162885	2.072749139	Tumor	BLCA
TCGA-XF-A9SZ-01A	0.16322024	1.855669895	Tumor	BLCA
TCGA-GU-AATO-01A	0.483729883	0.900848273	Tumor	BLCA
TCGA-ZF-A9RC-01A	0.155235849	2.742885563	Tumor	BLCA
TCGA-ZF-A9R0-01A	0.042742644	1.845657232	Tumor	BLCA
TCGA-KQ-A41P-01A	0.153428541	1.914595337	Tumor	BLCA
TCGA-4Z-AA7W-01A	0.050331801	1.517314501	Tumor	BLCA
TCGA-HQ-A5NE-01A	0.1400809	2.583552	Tumor	BLCA
TCGA-CU-A3KJ-01A	0.002149068	2.944394	Tumor	BLCA
TCGA-UY-A8OC-01A	0.040679726	3.149226635	Tumor	BLCA
TCGA-E7-A3Y1-01A	0.04919336	2.338756	Tumor	BLCA
TCGA-XF-AAN5-01A	0.078414519	3.068066549	Tumor	BLCA
TCGA-G2-AA3D-01A	0.028904714	2.479660916	Tumor	BLCA
TCGA-GU-A42R-01A	0.01738452	3.272141	Tumor	BLCA
TCGA-XF-A9SI-01A	0.53623683	1.709089404	Tumor	BLCA
TCGA-GV-A3JZ-01A	0.050438155	2.196141381	Tumor	BLCA
TCGA-E9-A1NI-01A	0.127228249	3.999663917	Tumor	BRCA
TCGA-A1-A0SP-01A	0.179085881	2.784912155	Tumor	BRCA
TCGA-BH-A1EU-11A	1.390337055	4.314569755	Normal	BRCA
TCGA-A8-A06X-01A	0.129529999	4.17478941	Tumor	BRCA
TCGA-E2-A14T-01A	0.3825447	6.875722	Tumor	BRCA
TCGA-AC-A8OS-01A	1.264811166	4.326202542	Tumor	BRCA
TCGA-A8-A09K-01A	0.204874153	6.984365547	Tumor	BRCA
TCGA-OL-A5RY-01A	1.123289059	1.504770881	Tumor	BRCA
TCGA-BH-A0DG-01A	0.43673146	4.053930783	Tumor	BRCA
TCGA-B6-A0I9-01A	0.092976596	3.563806344	Tumor	BRCA
TCGA-A2-A0CP-01A	0.6324201	4.16568847	Tumor	BRCA
TCGA-A8-A07S-01A	0.09583739	5.176826	Tumor	BRCA
TCGA-AO-A12H-01A	0.1145843	0.3656794	Tumor	BRCA
TCGA-BH-A203-11A	1.058490094	4.231289411	Normal	BRCA
TCGA-AR-A1AU-01A	0.638826175	4.378563657	Tumor	BRCA
TCGA-D8-A1X9-01A	0.2570816	4.358149	Tumor	BRCA
TCGA-E9-A1RH-11A	2.476451	2.59342	Normal	BRCA
TCGA-A8-A07R-01A	0.04019256	4.795246164	Tumor	BRCA
TCGA-AO-A12C-01A	0.491423713	5.077947471	Tumor	BRCA
TCGA-V7-A7HQ-01A	0.250193169	2.398285712	Tumor	BRCA
TCGA-A2-A1FZ-01A	0.551641749	4.383350013	Tumor	BRCA
TCGA-AR-A251-01A	0.5102574	3.752729	Tumor	BRCA
TCGA-BH-A18J-11A	1.218765606	3.975846546	Normal	BRCA
TCGA-EW-A1PF-01A	0.4698644	4.786011	Tumor	BRCA
TCGA-BH-A18T-01A	0.149920384	0.832140919	Tumor	BRCA
TCGA-AR-A24S-01A	0.736546319	4.481648124	Tumor	BRCA
TCGA-AN-A041-01A	0.05389787	5.618883	Tumor	BRCA
TCGA-BH-A0E0-11A	0.956094527	3.318117626	Normal	BRCA
TCGA-E2-A1LL-01A	0.32505316	4.615167346	Tumor	BRCA
TCGA-E2-A1IJ-01A	0.837615749	4.052129055	Tumor	BRCA
TCGA-AR-A24O-01A	1.388958863	4.498355632	Tumor	BRCA
TCGA-XX-A899-01A	1.204619384	3.688599137	Tumor	BRCA
TCGA-D8-A1XK-01A	0.1086932	1.080854	Tumor	BRCA
TCGA-AC-A5XS-01A	0.956309579	3.456607136	Tumor	BRCA
TCGA-BH-A18L-01A	0.2123909	6.203399	Tumor	BRCA
TCGA-OL-A66J-01A	0.37109824	4.474873843	Tumor	BRCA
TCGA-PE-A5DD-01A	0.259805139	3.025845503	Tumor	BRCA
TCGA-AN-A04D-01A	0.065994219	1.639001381	Tumor	BRCA
TCGA-4H-AAAK-01A	0.383105924	3.840744133	Tumor	BRCA
TCGA-E9-A5FL-01A	1.48108298	2.696549581	Tumor	BRCA
TCGA-E9-A24A-01A	0.154254454	5.121842398	Tumor	BRCA
TCGA-BH-A1FM-01A	0.072487141	4.213992921	Tumor	BRCA
TCGA-A8-A07C-01A	0.1229419	3.398028	Tumor	BRCA
TCGA-AR-A24Q-01A	0.3106873	5.146291	Tumor	BRCA
TCGA-AR-A2LE-01A	0.314612795	5.726489865	Tumor	BRCA
TCGA-AR-A0U4-01A	0.277934	2.405477	Tumor	BRCA
TCGA-GM-A2DN-01A	0.214562893	3.666283846	Tumor	BRCA
TCGA-A7-A13D-01A	0.02928649	2.914523	Tumor	BRCA
TCGA-D8-A1JG-01B	0.284512766	2.120869836	Tumor	BRCA
TCGA-E2-A570-01A	0.472091492	3.913437963	Tumor	BRCA
TCGA-A2-A04Q-01A	0.389088278	1.587492294	Tumor	BRCA
TCGA-A7-A6VV-01A	0.069965103	3.425047488	Tumor	BRCA
TCGA-E2-A1IG-01A	0.104412	5.196051	Tumor	BRCA
TCGA-E9-A1N6-01A	0.107636304	3.739128441	Tumor	BRCA
TCGA-E9-A1NC-01A	0.2681623	2.81074	Tumor	BRCA
TCGA-A7-A3IZ-01A	0.1958099	5.141455	Tumor	BRCA
TCGA-BH-A18U-11A	0.969142432	4.270137512	Normal	BRCA
TCGA-AN-A0AK-01A	0.069977528	4.952880253	Tumor	BRCA
TCGA-D8-A1JM-01A	0.01191589	3.394478	Tumor	BRCA
TCGA-OL-A5S0-01A	1.38906977	1.755679528	Tumor	BRCA
TCGA-A8-A06Z-01A	0.157565	5.852164	Tumor	BRCA
TCGA-AQ-A54O-01A	0.188954626	3.348746411	Tumor	BRCA
TCGA-E2-A15S-01A	0.1479186	4.714156	Tumor	BRCA
TCGA-BH-A1ET-11B	1.132635983	4.637171995	Normal	BRCA
TCGA-BH-A18R-11A	1.48313015	4.183983909	Normal	BRCA
TCGA-EW-A423-01A	0.194546575	3.81621979	Tumor	BRCA
TCGA-C8-A273-01A	0.1910793	4.521394	Tumor	BRCA
TCGA-OL-A5RV-01A	0.646008778	4.487858923	Tumor	BRCA
TCGA-AC-A2FM-01A	0.457809373	5.614503702	Tumor	BRCA
TCGA-AO-A0JM-01A	0.218395167	4.259371277	Tumor	BRCA
TCGA-BH-A0DP-01A	0.5602208	4.377291	Tumor	BRCA
TCGA-A2-A25E-01A	0.2202947	3.819542	Tumor	BRCA
TCGA-B6-A2IU-01A	0.239140725	4.486259883	Tumor	BRCA
TCGA-BH-A18P-01A	0.182714151	1.250733202	Tumor	BRCA
TCGA-E9-A22B-01A	0.3071933	3.356299	Tumor	BRCA
TCGA-A2-A0SW-01A	0.436736655	2.340317094	Tumor	BRCA
TCGA-E2-A107-01A	0.383849066	2.601011683	Tumor	BRCA
TCGA-E2-A1B6-01A	0.4121406	2.539465	Tumor	BRCA
TCGA-D8-A1XW-01A	0.4245524	2.222314	Tumor	BRCA
TCGA-A7-A0DC-01A	0.09970974	5.956857479	Tumor	BRCA
TCGA-EW-A6SD-01A	0.09927094	2.809372	Tumor	BRCA
TCGA-AO-A0J3-01A	0.1189713	5.492728	Tumor	BRCA
TCGA-A7-A0DC-11A	1.670886275	4.388698517	Normal	BRCA
TCGA-AN-A03X-01A	0.483864677	3.481664095	Tumor	BRCA
TCGA-BH-A1FM-11B	1.485496726	4.134113918	Normal	BRCA
TCGA-A8-A099-01A	0.1357748	4.330478	Tumor	BRCA
TCGA-E2-A14Z-01A	0.272484588	3.849767429	Tumor	BRCA
TCGA-AR-A5QP-01A	0.559868607	3.587907235	Tumor	BRCA
TCGA-AC-A62X-01A	0.027575996	0.346514543	Tumor	BRCA
TCGA-BH-A42V-01A	1.01358804	3.893859025	Tumor	BRCA
TCGA-B6-A0RS-01A	0.211064181	0.931177147	Tumor	BRCA
TCGA-D8-A1JL-01A	0.314681	1.429819	Tumor	BRCA
TCGA-BH-A0DZ-01A	0.172867976	2.949042984	Tumor	BRCA
TCGA-A8-A06Y-01A	0	4.223885378	Tumor	BRCA
TCGA-B6-A1KC-01B	0.09447164	4.304238	Tumor	BRCA
TCGA-C8-A135-01A	0.409793271	2.161921203	Tumor	BRCA
TCGA-5L-AAT1-01A	0.279100078	2.885880382	Tumor	BRCA
TCGA-AR-A24R-01A	0.271375533	4.936662528	Tumor	BRCA
TCGA-S3-AA0Z-01A	0.1437916	1.317438	Tumor	BRCA
TCGA-D8-A1J8-01A	0.05832835	2.91594	Tumor	BRCA
TCGA-A2-A0ER-01A	0.2818309	4.307129	Tumor	BRCA
TCGA-E9-A1ND-01A	0.084451356	0.673973533	Tumor	BRCA
TCGA-GI-A2C8-11A	0.5170579	1.404933	Normal	BRCA
TCGA-A2-A1G1-01A	0.126499415	1.5715859	Tumor	BRCA
TCGA-A2-A0SU-01A	0.561446142	7.390668008	Tumor	BRCA
TCGA-E2-A1LB-01A	0.096899062	3.143141372	Tumor	BRCA
TCGA-E9-A1RD-01A	0.2393561	4.611581	Tumor	BRCA
TCGA-OL-A6VQ-01A	1.038266838	4.615359509	Tumor	BRCA
TCGA-AQ-A04J-01A	0.5040302	2.435186	Tumor	BRCA
TCGA-AQ-A1H3-01A	0.534835	4.509577	Tumor	BRCA
TCGA-A2-A259-01A	0.607080579	5.474764757	Tumor	BRCA
TCGA-WT-AB44-01A	0.723934231	2.13691929	Tumor	BRCA
TCGA-B6-A0IN-01A	0.659707022	3.81131129	Tumor	BRCA
TCGA-E9-A1R3-01A	0.05798273	4.408187	Tumor	BRCA
TCGA-A8-A086-01A	0.073845292	4.967974347	Tumor	BRCA
TCGA-AC-A3BB-01A	0.9999405	3.608593	Tumor	BRCA
TCGA-AC-A2QI-01A	0.2913073	3.647771	Tumor	BRCA
TCGA-BH-A1F5-01A	0.2501508	4.510562	Tumor	BRCA
TCGA-AC-A3HN-01A	1.159702437	4.054287819	Tumor	BRCA
TCGA-BH-A1FG-01A	0.2241528	4.22409	Tumor	BRCA
TCGA-BH-A0DV-01A	1.403355	3.239615	Tumor	BRCA
TCGA-UL-AAZ6-01A	0.08383529	4.057434	Tumor	BRCA
TCGA-AR-A255-01A	0.633340081	4.522267365	Tumor	BRCA
TCGA-LD-A7W6-01A	0.537663267	4.754325823	Tumor	BRCA
TCGA-AR-A24Z-01A	0.1045203	5.210575	Tumor	BRCA
TCGA-A1-A0SO-01A	0.1557475	0.6757227	Tumor	BRCA
TCGA-A2-A3XS-01A	0.3424489	3.521869	Tumor	BRCA
TCGA-D8-A1X6-01A	0.3605758	4.129389	Tumor	BRCA
TCGA-BH-A0HF-01A	0.731471749	4.047371988	Tumor	BRCA
TCGA-A7-A3J0-01A	0.05552668	5.332414	Tumor	BRCA
TCGA-AC-A23C-01A	0.315463758	4.322556931	Tumor	BRCA
TCGA-LL-A442-01A	0.2016719	5.807854	Tumor	BRCA
TCGA-S3-A6ZH-01A	0.3664376	3.059713	Tumor	BRCA
TCGA-AC-A8OR-01A	0.041263467	4.71980667	Tumor	BRCA
TCGA-AR-A1AX-01A	1.299093	3.989393	Tumor	BRCA
TCGA-D8-A1XO-01A	0.6203325	4.118472	Tumor	BRCA
TCGA-E9-A1R2-01A	0.332817763	4.751056325	Tumor	BRCA
TCGA-D8-A27M-01A	0.509757443	3.403071751	Tumor	BRCA
TCGA-AN-A0FY-01A	0.0798166	4.097228	Tumor	BRCA
TCGA-BH-A0DX-01A	0.8172699	4.384317	Tumor	BRCA
TCGA-EW-A1IY-01A	0.120486302	4.438816053	Tumor	BRCA
TCGA-A2-A04N-01A	0.399809963	4.331358012	Tumor	BRCA
TCGA-A2-A0YF-01A	0.3453276	4.823992	Tumor	BRCA
TCGA-PE-A5DE-01A	0.407092795	4.058147121	Tumor	BRCA
TCGA-BH-A1FN-11A	0.9137017	3.416324	Normal	BRCA
TCGA-EW-A1J5-01A	0.356059714	4.874583141	Tumor	BRCA
TCGA-AO-A0JE-01A	0.239874779	1.628667843	Tumor	BRCA
TCGA-BH-A1FN-01A	0.03178911	2.491333442	Tumor	BRCA
TCGA-BH-A18V-01A	0.259299082	3.802972444	Tumor	BRCA
TCGA-AC-A23H-11A	0.863912465	3.525461256	Normal	BRCA
TCGA-BH-A0BF-01A	0.678024607	2.700168013	Tumor	BRCA
TCGA-B6-A409-01A	0.3595494	2.316608	Tumor	BRCA
TCGA-A2-A0CL-01A	1.207316	2.55392	Tumor	BRCA
TCGA-A2-A0CO-01A	1.162837023	4.577149961	Tumor	BRCA
TCGA-E2-A158-11A	2.419580387	3.140470123	Normal	BRCA
TCGA-AC-A3QP-01A	1.127879	2.998292	Tumor	BRCA
TCGA-AC-A2QJ-01A	0.386991	0.3925445	Tumor	BRCA
TCGA-B6-A0RM-01A	0.2639343	5.03492	Tumor	BRCA
TCGA-D8-A1JS-01A	0.04089152	3.314448	Tumor	BRCA
TCGA-E9-A1RB-11A	2.139562	3.887822	Normal	BRCA
TCGA-A7-A26J-01A	0.4813112	4.4665	Tumor	BRCA
TCGA-A7-A13H-01A	0.305544226	4.763602708	Tumor	BRCA
TCGA-AO-A126-01A	0.857927684	3.383935522	Tumor	BRCA
TCGA-BH-A6R8-01A	0.05014424	3.330309	Tumor	BRCA
TCGA-A7-A0DB-01C	1.102475068	5.501340995	Tumor	BRCA
TCGA-AC-A3TM-01A	0.460496066	3.183442961	Tumor	BRCA
TCGA-AR-A0TQ-01A	0.449403753	4.85920144	Tumor	BRCA
TCGA-GM-A2DH-01A	0.2435079	1.233978	Tumor	BRCA
TCGA-B6-A0RI-01A	0.03693485	4.869705	Tumor	BRCA
TCGA-A2-A1G0-01A	0.9741851	4.978958	Tumor	BRCA
TCGA-A2-A1FX-01A	0.4458361	4.215706	Tumor	BRCA
TCGA-A7-A26G-01A	0.985245493	3.234162879	Tumor	BRCA
TCGA-E2-A1LI-01A	0.1235155	4.22603	Tumor	BRCA
TCGA-A8-A08P-01A	0.188022081	3.088435432	Tumor	BRCA
TCGA-E2-A1IN-01A	0.1672852	3.94444	Tumor	BRCA
TCGA-BH-A0HA-01A	0.501796318	4.010189918	Tumor	BRCA
TCGA-AO-A1KR-01A	0.1861769	0.7210921	Tumor	BRCA
TCGA-3C-AALK-01A	0.454367744	3.986813601	Tumor	BRCA
TCGA-BH-A0BV-01A	0.198638214	4.691435108	Tumor	BRCA
TCGA-E2-A1IH-01A	0.4362623	3.040345	Tumor	BRCA
TCGA-XX-A89A-01A	1.245437303	3.745906669	Tumor	BRCA
TCGA-E9-A1RH-01A	0.031183246	1.860016485	Tumor	BRCA
TCGA-A8-A085-01A	0.04890892	6.010317	Tumor	BRCA
TCGA-E9-A1N3-01A	0.161006983	5.700479008	Tumor	BRCA
TCGA-BH-A1EW-11B	1.049739003	4.703823497	Normal	BRCA
TCGA-D8-A13Y-01A	0.039029811	5.528135442	Tumor	BRCA
TCGA-AO-A0JB-01A	0.576075779	3.996127416	Tumor	BRCA
TCGA-AC-A6IV-01A	0.970515509	5.668485476	Tumor	BRCA
TCGA-A8-A09M-01A	0.1058738	6.243366109	Tumor	BRCA
TCGA-BH-A0GY-01A	0.295761176	3.505848529	Tumor	BRCA
TCGA-AR-A2LL-01A	0.205996972	4.633215198	Tumor	BRCA
TCGA-BH-A208-01A	1.416722506	2.605924741	Tumor	BRCA
TCGA-E2-A15I-11A	2.492638	2.700287	Normal	BRCA
TCGA-EW-A1PE-01A	0.275615135	4.434590552	Tumor	BRCA
TCGA-AO-A125-01A	0.041180184	4.457009485	Tumor	BRCA
TCGA-E2-A1B1-01A	1.113157168	3.364488255	Tumor	BRCA
TCGA-BH-A0C0-01A	0.153491673	4.358247497	Tumor	BRCA
TCGA-A7-A26I-01B	0.416823911	2.826644662	Tumor	BRCA
TCGA-AO-A0JJ-01A	1.453761047	3.842635486	Tumor	BRCA
TCGA-AR-A2LH-01A	0.81163226	2.648876193	Tumor	BRCA
TCGA-A2-A3XW-01A	0.652013854	2.934993449	Tumor	BRCA
TCGA-AR-A0TS-01A	0.8027691	4.144398	Tumor	BRCA
TCGA-BH-A0AV-01A	0.142827796	4.643412302	Tumor	BRCA
TCGA-A8-A07B-01A	0.309179205	1.236690149	Tumor	BRCA
TCGA-LL-A73Z-01A	0.388585009	2.689127905	Tumor	BRCA
TCGA-BH-A0BA-11A	1.600667243	4.054638296	Normal	BRCA
TCGA-BH-A0B3-11B	0.942542734	4.552530411	Normal	BRCA
TCGA-B6-A402-01A	0.02168212	3.324551	Tumor	BRCA
TCGA-AR-A0TT-01A	0.595122701	6.997309414	Tumor	BRCA
TCGA-EW-A6SB-01A	0.232294912	1.212193123	Tumor	BRCA
TCGA-AC-A2FB-01A	1.008896909	4.901446617	Tumor	BRCA
TCGA-AC-A62V-01A	0.1033495	3.520528	Tumor	BRCA
TCGA-D8-A1XQ-01A	0.152330933	2.198308296	Tumor	BRCA
TCGA-BH-A0DD-01A	0.1000035	4.948095	Tumor	BRCA
TCGA-Z7-A8R6-01A	0.1068292	4.126631	Tumor	BRCA
TCGA-OL-A5DA-01A	0.131816633	4.428180437	Tumor	BRCA
TCGA-WT-AB41-01A	0.327289892	2.083884435	Tumor	BRCA
TCGA-E2-A1LA-01A	0.124833763	6.140675449	Tumor	BRCA
TCGA-AR-A24N-01A	0.2766847	4.81511	Tumor	BRCA
TCGA-E9-A3QA-01A	0.1684973	3.542677	Tumor	BRCA
TCGA-BH-A0DO-11A	0.578587662	4.334742611	Normal	BRCA
TCGA-E2-A15J-01A	0.08187715	4.915438	Tumor	BRCA
TCGA-LL-A73Y-01A	0.4409284	3.783061	Tumor	BRCA
TCGA-A2-A4RY-01A	0.915795667	4.130840858	Tumor	BRCA
TCGA-D8-A1XU-01A	0.441004224	3.937844987	Tumor	BRCA
TCGA-E2-A1LS-11A	2.87455	1.817008	Normal	BRCA
TCGA-AN-A0FJ-01A	0.030826573	4.098901474	Tumor	BRCA
TCGA-BH-A0DK-01A	0.750790142	2.170534582	Tumor	BRCA
TCGA-B6-A0IJ-01A	0.110369188	1.175298089	Tumor	BRCA
TCGA-LL-A7SZ-01A	0.501867876	1.614792768	Tumor	BRCA
TCGA-C8-A26Y-01A	0.06577494	1.30008	Tumor	BRCA
TCGA-GI-A2C9-11A	1.363431738	3.734977978	Normal	BRCA
TCGA-BH-A0BQ-11A	1.443581831	4.030289202	Normal	BRCA
TCGA-A8-A06R-01A	0.200124825	4.94739746	Tumor	BRCA
TCGA-AO-A128-01A	0.210637393	0.308249614	Tumor	BRCA
TCGA-E2-A1BC-01A	1.129499697	4.699714212	Tumor	BRCA
TCGA-A7-A0CE-11A	1.590506245	3.938426763	Normal	BRCA
TCGA-B6-A0I6-01A	0.0960549	3.276239925	Tumor	BRCA
TCGA-BH-A1ET-01A	0.6037237	4.374523	Tumor	BRCA
TCGA-A2-A04V-01A	0.225135187	4.811758695	Tumor	BRCA
TCGA-A7-A2KD-01A	0.348051308	4.980642121	Tumor	BRCA
TCGA-A7-A0CE-01A	0.499245679	4.024038868	Tumor	BRCA
TCGA-D8-A1JE-01A	0.1662835	4.037501	Tumor	BRCA
TCGA-B6-A0WX-01A	0.634501073	2.646301178	Tumor	BRCA
TCGA-A7-A4SB-01A	0.454112229	4.553369843	Tumor	BRCA
TCGA-EW-A1J1-01A	0.2209568	5.745702	Tumor	BRCA
TCGA-A2-A0YM-01A	0.231008492	3.222941248	Tumor	BRCA
TCGA-A8-A0A4-01A	1.009024503	4.447524825	Tumor	BRCA
TCGA-A2-A0EM-01A	0.315611594	5.188830573	Tumor	BRCA
TCGA-AR-A24X-01A	0.500940786	4.163581655	Tumor	BRCA
TCGA-C8-A132-01A	0.466347944	4.490846996	Tumor	BRCA
TCGA-AN-A049-01A	0.360414447	4.072633617	Tumor	BRCA
TCGA-A2-A0SY-01A	0.968659185	4.182335236	Tumor	BRCA
TCGA-B6-A0RU-01A	0.422779087	2.68369604	Tumor	BRCA
TCGA-AR-A0TX-01A	0.587524039	1.866753429	Tumor	BRCA
TCGA-BH-A0HQ-01A	0.375113687	4.542527871	Tumor	BRCA
TCGA-E2-A15C-01A	0.365313481	4.943211133	Tumor	BRCA
TCGA-AQ-A54N-01A	0.005544965	0.55834802	Tumor	BRCA
TCGA-A8-A07I-01A	0.13417006	3.484169762	Tumor	BRCA
TCGA-B6-A1KI-01A	0.409458762	4.040141107	Tumor	BRCA
TCGA-B6-A0RH-01A	0.092930441	3.452097369	Tumor	BRCA
TCGA-BH-A5IZ-01A	0.038929537	3.552570788	Tumor	BRCA
TCGA-AN-A0XU-01A	0.4491205	0.7643716	Tumor	BRCA
TCGA-LD-A74U-01A	0.9211934	4.125523	Tumor	BRCA
TCGA-B6-A401-01A	0.388103868	3.543219392	Tumor	BRCA
TCGA-PL-A8LV-01A	0.22665443	3.661628828	Tumor	BRCA
TCGA-BH-A0C3-11A	1.326622378	4.721877222	Normal	BRCA
TCGA-BH-A0BR-01A	0.3842023	2.436567	Tumor	BRCA
TCGA-A8-A07G-01A	0.6099313	4.539344	Tumor	BRCA
TCGA-A2-A0EN-01A	0.883236004	3.16943649	Tumor	BRCA
TCGA-OK-A5Q2-01A	0.554671217	2.871545477	Tumor	BRCA
TCGA-A8-A084-01A	0.02610873	3.595349	Tumor	BRCA
TCGA-BH-A0DS-01A	0.409022517	3.695853594	Tumor	BRCA
TCGA-A8-A09I-01A	0.08970718	4.388176	Tumor	BRCA
TCGA-GM-A3XL-01A	0.071079422	0.320586182	Tumor	BRCA
TCGA-W8-A86G-01A	0.311536472	4.646137596	Tumor	BRCA
TCGA-AO-A12F-01A	0.9483686	3.180823	Tumor	BRCA
TCGA-BH-A0HK-01A	1.020839124	4.247953045	Tumor	BRCA
TCGA-A8-A06Q-01A	0.09402926	4.965006	Tumor	BRCA
TCGA-BH-A42U-01A	0.584899536	2.865993405	Tumor	BRCA
TCGA-BH-A0BW-11A	0.923169876	3.906592962	Normal	BRCA
TCGA-AQ-A04L-01B	0.014719389	3.882173185	Tumor	BRCA
TCGA-AR-A1AO-01A	0.831895401	2.686325764	Tumor	BRCA
TCGA-Z7-A8R5-01A	0.666275499	2.56303383	Tumor	BRCA
TCGA-B6-A0I1-01A	0.01267415	1.880614251	Tumor	BRCA
TCGA-E9-A1N6-11A	1.200732278	3.525266991	Normal	BRCA
TCGA-EW-A1PA-01A	0.386298186	4.26326905	Tumor	BRCA
TCGA-BH-A0W4-01A	0.410123365	4.773961984	Tumor	BRCA
TCGA-A2-A3XZ-01A	0.3581003	1.324623	Tumor	BRCA
TCGA-A7-A26H-01A	0.4264163	5.24184	Tumor	BRCA
TCGA-E2-A1B0-01A	0.2345286	2.552692	Tumor	BRCA
TCGA-BH-A1EU-01A	1.382527	4.912494	Tumor	BRCA
TCGA-AC-A23H-01A	0.026347642	2.310028395	Tumor	BRCA
TCGA-EW-A1P4-01A	0.146867114	3.456062255	Tumor	BRCA
TCGA-E2-A10E-01A	0.170897684	4.459207744	Tumor	BRCA
TCGA-EW-A1P0-01A	0.284538365	2.487697851	Tumor	BRCA
TCGA-EW-A6S9-01A	0.12099281	3.63955407	Tumor	BRCA
TCGA-A2-A25B-01A	0.3007477	9.089265	Tumor	BRCA
TCGA-LL-A6FR-01A	0.05427732	3.436508	Tumor	BRCA
TCGA-AR-A5QM-01A	0.714088469	3.909441828	Tumor	BRCA
TCGA-BH-A18Q-11A	1.139094926	4.118628861	Normal	BRCA
TCGA-EW-A1P5-01A	0.06777299	4.521534	Tumor	BRCA
TCGA-E2-A14O-01A	0.1053703	2.881642	Tumor	BRCA
TCGA-AN-A0AR-01A	0.097109779	3.22716156	Tumor	BRCA
TCGA-E9-A22D-01A	0.2810541	4.156434	Tumor	BRCA
TCGA-A2-A0CS-01A	0.103134463	3.761700004	Tumor	BRCA
TCGA-E2-A1IF-01A	0.891041622	3.18168009	Tumor	BRCA
TCGA-BH-A0DZ-11A	1.032602454	3.748531226	Normal	BRCA
TCGA-E2-A1IE-01A	0.1703743	5.885892	Tumor	BRCA
TCGA-BH-A0BW-01A	0.154800847	2.540255262	Tumor	BRCA
TCGA-E2-A1AZ-01A	0.518133935	1.395610134	Tumor	BRCA
TCGA-D8-A27N-01A	0.1680843	4.10058	Tumor	BRCA
TCGA-A2-A0CT-01A	0.2593829	2.235847	Tumor	BRCA
TCGA-A8-A09R-01A	0.1949282	4.988007	Tumor	BRCA
TCGA-B6-A0RE-01A	0.0289528	1.999056083	Tumor	BRCA
TCGA-E9-A249-01A	0.1178215	4.142154	Tumor	BRCA
TCGA-E2-A1B5-01A	0.492443994	3.95378085	Tumor	BRCA
TCGA-A2-A25A-01A	1.254804	4.653054	Tumor	BRCA
TCGA-AO-A03O-01A	0.147072559	4.445381717	Tumor	BRCA
TCGA-E9-A22A-01A	0.4907938	2.531541	Tumor	BRCA
TCGA-BH-A1EV-11A	1.654444	3.903657	Normal	BRCA
TCGA-BH-A0GZ-01A	0.210207866	3.623015878	Tumor	BRCA
TCGA-BH-A1FD-01A	0.1254377	3.919589	Tumor	BRCA
TCGA-A1-A0SH-01A	0.7779109	3.233586	Tumor	BRCA
TCGA-E2-A10A-01A	0.070569366	6.244905983	Tumor	BRCA
TCGA-B6-A0IO-01A	0.180895861	5.470528423	Tumor	BRCA
TCGA-BH-A1FR-01A	0.312146149	5.310808777	Tumor	BRCA
TCGA-D8-A143-01A	0.226665712	0.704168434	Tumor	BRCA
TCGA-AO-A03R-01A	0.434249316	3.676203114	Tumor	BRCA
TCGA-BH-A0DQ-11A	1.690194245	4.808416592	Normal	BRCA
TCGA-BH-A0BV-11A	1.705647022	4.297775501	Normal	BRCA
TCGA-BH-A0E0-01A	0.026927171	1.03615305	Tumor	BRCA
TCGA-A8-A0AD-01A	0.203243089	5.183745045	Tumor	BRCA
TCGA-GM-A2DI-01A	1.061873687	4.595733886	Tumor	BRCA
TCGA-E9-A6HE-01A	0.606478272	2.538719906	Tumor	BRCA
TCGA-BH-A0B3-01A	0.1774465	1.406258	Tumor	BRCA
TCGA-AR-A0TU-01A	0.050611731	0.724126151	Tumor	BRCA
TCGA-LQ-A4E4-01A	0.4025026	5.024241	Tumor	BRCA
TCGA-PL-A8LY-01A	0.507783	3.514236	Tumor	BRCA
TCGA-BH-A1FU-01A	0.744812837	2.910187102	Tumor	BRCA
TCGA-A8-A09D-01A	0.5015785	3.819984	Tumor	BRCA
TCGA-B6-A3ZX-01A	0.561134859	2.303962995	Tumor	BRCA
TCGA-A7-A5ZV-01A	0.048423969	2.329868002	Tumor	BRCA
TCGA-BH-A0AY-01A	1.087070164	2.88296556	Tumor	BRCA
TCGA-A7-A4SD-01A	0.139005051	0.639150307	Tumor	BRCA
TCGA-AO-A03L-01A	0.6219066	4.649978	Tumor	BRCA
TCGA-A2-A0EX-01A	1.056875	3.920368	Tumor	BRCA
TCGA-GM-A2DM-01A	0.09815675	5.018138197	Tumor	BRCA
TCGA-BH-A0DO-01B	0.50013574	4.835400438	Tumor	BRCA
TCGA-HN-A2OB-01A	1.729579729	4.260183987	Tumor	BRCA
TCGA-A2-A0CM-01A	0.485246275	2.846631502	Tumor	BRCA
TCGA-A2-A4S0-01A	0.089707451	5.568312446	Tumor	BRCA
TCGA-BH-A0H9-01A	0.44857641	4.459338673	Tumor	BRCA
TCGA-B6-A0IP-01A	0.1842838	5.034857	Tumor	BRCA
TCGA-C8-A12X-01A	0.12003765	3.783936778	Tumor	BRCA
TCGA-AN-A0AL-01A	0.432018329	3.041824101	Tumor	BRCA
TCGA-LD-A9QF-01A	0.555424511	1.967394276	Tumor	BRCA
TCGA-BH-A0DG-11A	1.13805126	4.909750453	Normal	BRCA
TCGA-E2-A152-01A	0.062725424	3.30581625	Tumor	BRCA
TCGA-BH-A1FE-06A	1.833114	3.6852	Tumor	BRCA
TCGA-BH-A18N-01A	0.080253817	5.037539381	Tumor	BRCA
TCGA-C8-A1HN-01A	0.05269764	6.217022	Tumor	BRCA
TCGA-AN-A0FK-01A	0.1546995	3.228176	Tumor	BRCA
TCGA-B6-A0IE-01A	0.855775805	3.440219952	Tumor	BRCA
TCGA-B6-A400-01A	0.07086555	3.366965	Tumor	BRCA
TCGA-GM-A2DB-01A	0.154796046	0.898368998	Tumor	BRCA
TCGA-AC-A2FK-01A	1.244604374	4.399669387	Tumor	BRCA
TCGA-BH-A0HU-01A	0.082792456	3.422739015	Tumor	BRCA
TCGA-D8-A140-01A	0.261696264	6.714865514	Tumor	BRCA
TCGA-A7-A0CD-01A	0.173758397	4.872422933	Tumor	BRCA
TCGA-D8-A1JF-01A	0.398016815	2.167483942	Tumor	BRCA
TCGA-BH-A208-11A	1.157594437	4.260654608	Normal	BRCA
TCGA-A2-A4S1-01A	0.223792688	0.811862822	Tumor	BRCA
TCGA-5T-A9QA-01A	0	3.23525771	Tumor	BRCA
TCGA-AR-A2LK-01A	0.1346764	4.058884	Tumor	BRCA
TCGA-AR-A1AH-01A	0.143592035	0.654128943	Tumor	BRCA
TCGA-AR-A254-01A	0.18313043	4.038034018	Tumor	BRCA
TCGA-E2-A1IO-01A	0.961465988	5.280334933	Tumor	BRCA
TCGA-S3-A6ZF-01A	0.3672966	3.638546	Tumor	BRCA
TCGA-B6-A0IB-01A	0.2087619	3.168328	Tumor	BRCA
TCGA-A8-A07J-01A	0.808533997	4.389593693	Tumor	BRCA
TCGA-AN-A0FV-01A	0.02601432	2.164123	Tumor	BRCA
TCGA-AN-A0XP-01A	0.042449214	4.948039829	Tumor	BRCA
TCGA-A8-A08Z-01A	0.4128218	4.081964523	Tumor	BRCA
TCGA-E9-A226-01A	0.142069012	3.715888851	Tumor	BRCA
TCGA-AR-A1AW-01A	1.002931709	3.426763663	Tumor	BRCA
TCGA-GI-A2C9-01A	0.113575265	3.170141792	Tumor	BRCA
TCGA-EW-A6SA-01A	0.309654716	4.977330801	Tumor	BRCA
TCGA-E9-A1NG-01A	0.3886052	3.437913	Tumor	BRCA
TCGA-A8-A07L-01A	0.1534728	3.205821	Tumor	BRCA
TCGA-E2-A15L-01A	0.06098479	4.902834	Tumor	BRCA
TCGA-D8-A1JI-01A	0.2457501	5.325108	Tumor	BRCA
TCGA-GM-A2DO-01A	0.282796532	3.652612759	Tumor	BRCA
TCGA-EW-A1P6-01A	0.51724926	4.856843287	Tumor	BRCA
TCGA-BH-A1F0-11B	1.433567705	3.676463543	Normal	BRCA
TCGA-AR-A1AI-01A	0.061996268	0.542873147	Tumor	BRCA
TCGA-AR-A0U3-01A	0.07199093	4.012882919	Tumor	BRCA
TCGA-A2-A0ES-01A	1.07091757	4.847526543	Tumor	BRCA
TCGA-BH-A18K-11A	1.793127055	4.010763285	Normal	BRCA
TCGA-A8-A06P-01A	0.836394935	4.346647962	Tumor	BRCA
TCGA-S3-AA12-01A	0.063455648	4.882860733	Tumor	BRCA
TCGA-E9-A1N5-11A	2.510271839	3.387758548	Normal	BRCA
TCGA-E9-A3Q9-01A	0.6228716	3.082408	Tumor	BRCA
TCGA-BH-A0HX-01A	0.214454597	5.111385273	Tumor	BRCA
TCGA-AC-A3W7-01A	0.466402727	4.764834761	Tumor	BRCA
TCGA-AO-A124-01A	0.021172941	2.70893048	Tumor	BRCA
TCGA-AC-A5XU-01A	0.1564991	5.08277	Tumor	BRCA
TCGA-LL-A6FQ-01A	0.148125	3.777783	Tumor	BRCA
TCGA-AQ-A1H2-01A	0.09017625	3.730121	Tumor	BRCA
TCGA-BH-A0DQ-01A	0.789174433	4.043777445	Tumor	BRCA
TCGA-E2-A106-01A	0.092685247	6.175082785	Tumor	BRCA
TCGA-A2-A25F-01A	1.869718	2.360545	Tumor	BRCA
TCGA-AN-A0AT-01A	0.03255728	3.961481	Tumor	BRCA
TCGA-D8-A27T-01A	0.566392073	4.6392478	Tumor	BRCA
TCGA-A2-A04X-01A	0.113003811	3.058504462	Tumor	BRCA
TCGA-A2-A3XT-01A	0.413898227	2.901323708	Tumor	BRCA
TCGA-AR-A0TY-01A	0.164066499	4.142801488	Tumor	BRCA
TCGA-A2-A0YG-01A	0.130431142	4.711327227	Tumor	BRCA
TCGA-B6-A0WZ-01A	0.089736543	4.466257502	Tumor	BRCA
TCGA-A7-A5ZX-01A	0.877386986	4.394997119	Tumor	BRCA
TCGA-AC-A23G-01A	0.99229895	3.726591392	Tumor	BRCA
TCGA-GM-A2DA-01A	0.843599402	3.576148458	Tumor	BRCA
TCGA-B6-A0X1-01A	0.014583642	0.360454987	Tumor	BRCA
TCGA-AO-A12E-01A	1.017252	4.340368	Tumor	BRCA
TCGA-AR-A250-01A	0.114311822	4.20438617	Tumor	BRCA
TCGA-A8-A06O-01A	0.550324342	4.497569839	Tumor	BRCA
TCGA-AO-A12G-01A	0.349505549	3.659285048	Tumor	BRCA
TCGA-A7-A3IY-01A	0.3771327	4.153654	Tumor	BRCA
TCGA-E2-A1IG-11A	2.162962097	3.374369302	Normal	BRCA
TCGA-BH-A1EY-01A	0.387366856	3.303069247	Tumor	BRCA
TCGA-A8-A079-01A	0.1659783	5.267995926	Tumor	BRCA
TCGA-AO-A03P-01A	0.094630153	9.932729612	Tumor	BRCA
TCGA-E2-A572-01A	0.08980813	2.32379	Tumor	BRCA
TCGA-A2-A0YH-01A	0.870450143	3.816105673	Tumor	BRCA
TCGA-E2-A15G-01A	0.208565103	5.129746749	Tumor	BRCA
TCGA-C8-A12M-01A	0.096815879	7.604668152	Tumor	BRCA
TCGA-AR-A0TV-01A	0.176080262	4.323528666	Tumor	BRCA
TCGA-A7-A13G-01B	0.504613643	6.267556285	Tumor	BRCA
TCGA-A8-A07E-01A	0.4098972	4.366201	Tumor	BRCA
TCGA-E9-A1N9-01A	0.451496416	8.702358537	Tumor	BRCA
TCGA-BH-A0H3-01A	1.027217421	4.331628659	Tumor	BRCA
TCGA-AR-A1AY-01A	0.2111386	2.554479	Tumor	BRCA
TCGA-A2-A0D4-01A	0.2783356	5.367853	Tumor	BRCA
TCGA-E9-A5UO-01A	0.032203232	4.199393678	Tumor	BRCA
TCGA-GM-A2DL-01A	0.29850506	3.908006287	Tumor	BRCA
TCGA-EW-A1PD-01A	0.4992698	5.113309	Tumor	BRCA
TCGA-A1-A0SI-01A	0.8833767	2.894746	Tumor	BRCA
TCGA-A2-A0CV-01A	0.729538056	4.384941848	Tumor	BRCA
TCGA-E2-A15E-06A	0.255475478	4.831965497	Tumor	BRCA
TCGA-AO-A12B-01A	0.08929216	3.630605	Tumor	BRCA
TCGA-B6-A408-01A	0.151720068	3.965988608	Tumor	BRCA
TCGA-OL-A5D7-01A	0.170566772	2.326048381	Tumor	BRCA
TCGA-A2-A0EW-01A	1.659704576	4.442721983	Tumor	BRCA
TCGA-A2-A0T4-01A	0.832628442	2.670969469	Tumor	BRCA
TCGA-C8-A131-01A	0.017877678	1.393546648	Tumor	BRCA
TCGA-BH-A1EN-01A	0.3124848	2.235623	Tumor	BRCA
TCGA-D8-A3Z5-01A	0.499992253	4.77654197	Tumor	BRCA
TCGA-E9-A247-01A	0.1269882	4.070399	Tumor	BRCA
TCGA-C8-A12Q-01A	0.414758974	1.795442727	Tumor	BRCA
TCGA-E2-A1BD-01A	0.2685909	4.192433	Tumor	BRCA
TCGA-E9-A1RI-01A	0.676685974	4.738477522	Tumor	BRCA
TCGA-BH-A18M-11A	1.880001	4.031571254	Normal	BRCA
TCGA-E2-A105-01A	0.143714138	5.227653761	Tumor	BRCA
TCGA-D8-A1JK-01A	0.084241319	1.428581608	Tumor	BRCA
TCGA-E9-A1N9-11A	0.808975023	3.409233219	Normal	BRCA
TCGA-BH-A0BJ-01A	0.938122916	4.553402308	Tumor	BRCA
TCGA-S3-AA14-01A	0.801585291	4.505872154	Tumor	BRCA
TCGA-C8-A26V-01A	0.08202977	3.546355	Tumor	BRCA
TCGA-BH-A1FB-01A	1.029266267	4.154883636	Tumor	BRCA
TCGA-D8-A1JP-01A	0.45557689	5.211948488	Tumor	BRCA
TCGA-E2-A14X-01A	0.4421606	3.362747	Tumor	BRCA
TCGA-BH-A0E2-01A	0.208617316	5.241071157	Tumor	BRCA
TCGA-PL-A8LZ-01A	0.459966897	1.789340846	Tumor	BRCA
TCGA-LL-A740-01A	0.2982548	2.428059	Tumor	BRCA
TCGA-BH-A0AZ-11A	1.369488978	4.317275146	Normal	BRCA
TCGA-D8-A1X7-01A	0.2660718	4.408319	Tumor	BRCA
TCGA-AO-A0JD-01A	0.09930448	4.33486663	Tumor	BRCA
TCGA-D8-A1X5-01A	0.1454208	4.545931	Tumor	BRCA
TCGA-E9-A22E-01A	0.600573002	3.061398937	Tumor	BRCA
TCGA-AC-A23E-01A	0.583473	3.907146	Tumor	BRCA
TCGA-AR-A0U2-01A	0.1743109	6.460072	Tumor	BRCA
TCGA-A2-A1FV-01A	0.6856857	5.868676	Tumor	BRCA
TCGA-A8-A09B-01A	0.3848898	4.927247	Tumor	BRCA
TCGA-AN-A0XO-01A	0.196748	4.61753	Tumor	BRCA
TCGA-A7-A425-01A	0.926908121	3.912379029	Tumor	BRCA
TCGA-BH-A0DD-11A	2.088194	2.287224	Normal	BRCA
TCGA-A2-A0CZ-01A	0.781213112	4.787935397	Tumor	BRCA
TCGA-GM-A3NY-01A	1.042642426	4.254817826	Tumor	BRCA
TCGA-AR-A0U0-01A	0.068774752	0.50680016	Tumor	BRCA
TCGA-AR-A24P-01A	0.6043213	5.018793	Tumor	BRCA
TCGA-AN-A0G0-01A	0.06150688	3.584254	Tumor	BRCA
TCGA-AN-A0AM-01A	0.059794003	8.087557244	Tumor	BRCA
TCGA-BH-A0E6-01A	0.4631149	2.813569	Tumor	BRCA
TCGA-E9-A248-01A	0.342733365	1.15577935	Tumor	BRCA
TCGA-B6-A1KN-01A	0.164707148	3.409662702	Tumor	BRCA
TCGA-LL-A9Q3-01A	0.212418552	4.457886205	Tumor	BRCA
TCGA-A8-A08B-01A	0.155454901	2.782004989	Tumor	BRCA
TCGA-A1-A0SG-01A	0.2591551	3.855076	Tumor	BRCA
TCGA-BH-A0H0-01A	0.2696034	3.72854	Tumor	BRCA
TCGA-D8-A1XR-01A	0.1254187	5.516251	Tumor	BRCA
TCGA-C8-A12P-01A	0.148078204	2.315641973	Tumor	BRCA
TCGA-BH-A0BJ-11A	1.428196792	4.147574086	Normal	BRCA
TCGA-LL-A50Y-01A	0.238254	3.755993	Tumor	BRCA
TCGA-AO-A03N-01B	0.127476535	1.85156597	Tumor	BRCA
TCGA-E2-A1IU-01A	0.153644449	4.557198475	Tumor	BRCA
TCGA-EW-A1IX-01A	0.800981919	4.924850015	Tumor	BRCA
TCGA-A2-A0EV-01A	0.3204611	4.988245	Tumor	BRCA
TCGA-BH-A0BT-11A	0.311071635	4.441723611	Normal	BRCA
TCGA-AC-A3W5-01A	0.509855025	2.492098956	Tumor	BRCA
TCGA-AR-A2LN-01A	1.401977933	4.566389893	Tumor	BRCA
TCGA-E9-A1QZ-01A	0.700971654	4.313694588	Tumor	BRCA
TCGA-BH-A8FY-01A	0.11879669	4.525133099	Tumor	BRCA
TCGA-AC-A6IX-06A	0.5056623	1.37184	Tumor	BRCA
TCGA-AR-A1AL-01A	1.602489159	4.948411206	Tumor	BRCA
TCGA-BH-A42T-01A	0.703004606	2.399682951	Tumor	BRCA
TCGA-BH-A0B9-01A	0.0965332	3.107973	Tumor	BRCA
TCGA-BH-A0BS-11A	0.516029589	3.763707004	Normal	BRCA
TCGA-AO-A0J8-01A	0.2562871	4.14725	Tumor	BRCA
TCGA-BH-A2L8-01A	0.517882743	3.477714043	Tumor	BRCA
TCGA-E9-A1N5-01A	0.927444903	3.409862335	Tumor	BRCA
TCGA-A8-A075-01A	0.193471458	3.53003986	Tumor	BRCA
TCGA-AN-A0FZ-01A	0.1653617	5.60512	Tumor	BRCA
TCGA-D8-A1XJ-01A	0.1489547	3.893926	Tumor	BRCA
TCGA-E2-A15F-01A	0.25354545	4.656746474	Tumor	BRCA
TCGA-A2-A0EP-01A	1.348515	2.622641	Tumor	BRCA
TCGA-BH-A18K-01A	0.2560979	3.4262	Tumor	BRCA
TCGA-AR-A5QN-01A	0.962337019	3.769689193	Tumor	BRCA
TCGA-E9-A244-01A	0.120786222	3.747991259	Tumor	BRCA
TCGA-A8-A0A2-01A	0.388086919	4.795834011	Tumor	BRCA
TCGA-B6-A40C-01A	0.2570913	2.694804	Tumor	BRCA
TCGA-AR-A2LQ-01A	1.970998735	3.073296534	Tumor	BRCA
TCGA-EW-A1J6-01A	0.09476995	4.140347	Tumor	BRCA
TCGA-EW-A1IZ-01A	0.405812618	2.761249101	Tumor	BRCA
TCGA-AC-A2FG-01A	0.7400178	4.975897	Tumor	BRCA
TCGA-A8-A09Z-01A	0.127939	4.802176	Tumor	BRCA
TCGA-EW-A1P1-01A	1.518286053	3.356093179	Tumor	BRCA
TCGA-A8-A0A9-01A	0.2526566	4.838261	Tumor	BRCA
TCGA-BH-A0DT-01A	0.420974413	4.431643165	Tumor	BRCA
TCGA-A2-A0T2-01A	0.09789865	2.212188	Tumor	BRCA
TCGA-A7-A4SA-01A	0.959435393	5.678610341	Tumor	BRCA
TCGA-D8-A27F-01A	0.7431206	4.026457	Tumor	BRCA
TCGA-D8-A146-01A	0.620935313	4.054176008	Tumor	BRCA
TCGA-D8-A27E-01A	0.1186043	4.688868	Tumor	BRCA
TCGA-C8-A138-01A	0.266524454	1.654912285	Tumor	BRCA
TCGA-E2-A14V-01A	0.0644117	4.05758	Tumor	BRCA
TCGA-AC-A5EH-01A	0.2595539	2.430972	Tumor	BRCA
TCGA-A2-A0YL-01A	0.702171471	4.435949165	Tumor	BRCA
TCGA-E2-A1LK-01A	0.009689791	3.128585512	Tumor	BRCA
TCGA-D8-A13Z-01A	0.2529959	1.740121	Tumor	BRCA
TCGA-D8-A27V-01A	0.87824	5.0724	Tumor	BRCA
TCGA-EW-A3U0-01A	1.006180345	4.763042092	Tumor	BRCA
TCGA-A2-A4S2-01A	0.615573547	3.978141511	Tumor	BRCA
TCGA-D8-A1XV-01A	0.07680888	4.006212302	Tumor	BRCA
TCGA-BH-A1F0-01A	1.639303752	2.590427157	Tumor	BRCA
TCGA-AN-A0FT-01A	0.398940059	2.650424938	Tumor	BRCA
TCGA-A7-A0D9-11A	2.11859	2.133355	Normal	BRCA
TCGA-E2-A15K-01A	0.404406946	4.458968396	Tumor	BRCA
TCGA-BH-A0DL-01A	0.111251582	2.081220475	Tumor	BRCA
TCGA-A2-A0EY-01A	0.639163713	3.368566953	Tumor	BRCA
TCGA-B6-A0IG-01A	0.1890133	3.66442	Tumor	BRCA
TCGA-BH-A0HI-01A	0.2453342	4.349371	Tumor	BRCA
TCGA-E2-A576-01A	0.286964929	2.580758343	Tumor	BRCA
TCGA-BH-A201-01A	0.965986954	3.817224863	Tumor	BRCA
TCGA-D8-A1JB-01A	0.466648022	4.823135199	Tumor	BRCA
TCGA-A1-A0SN-01A	0.2930229	4.575998	Tumor	BRCA
TCGA-A8-A08A-01A	0.15424095	5.12705546	Tumor	BRCA
TCGA-A2-A0YI-01A	0.736835182	4.598412719	Tumor	BRCA
TCGA-AR-A1AN-01A	0.892177683	5.19935136	Tumor	BRCA
TCGA-AR-A2LM-01A	1.147811	4.763318	Tumor	BRCA
TCGA-AR-A5QQ-01A	0.10900574	2.059453303	Tumor	BRCA
TCGA-AR-A0TR-01A	0.1585632	4.985901	Tumor	BRCA
TCGA-GM-A3XG-01A	0.3053464	3.69775	Tumor	BRCA
TCGA-BH-A1FC-01A	0.089031328	2.638358856	Tumor	BRCA
TCGA-A2-A0D1-01A	0.030739373	0.66527352	Tumor	BRCA
TCGA-EW-A1P7-01A	1.189127	3.142048	Tumor	BRCA
TCGA-AR-A1AP-01A	0.57332105	4.133168978	Tumor	BRCA
TCGA-E2-A150-01A	0.08714969	2.034476	Tumor	BRCA
TCGA-EW-A2FW-01A	0.1727683	4.926486	Tumor	BRCA
TCGA-AR-A1AV-01A	0.071395441	5.158773181	Tumor	BRCA
TCGA-A2-A0T1-01A	0.543104872	1.517569836	Tumor	BRCA
TCGA-BH-A0BM-11A	0.535174834	3.812308088	Normal	BRCA
TCGA-BH-A0C0-11A	0.587119283	4.535651397	Normal	BRCA
TCGA-AO-A0JF-01A	1.271083189	4.36791049	Tumor	BRCA
TCGA-OL-A6VR-01A	0.2970478	4.179657	Tumor	BRCA
TCGA-A8-A090-01A	0.145461433	5.502352519	Tumor	BRCA
TCGA-BH-A0BG-01A	0.127010217	3.4952022	Tumor	BRCA
TCGA-AO-A1KP-01A	0.084324422	3.337160544	Tumor	BRCA
TCGA-LL-A441-01A	0.553047754	2.741538506	Tumor	BRCA
TCGA-C8-A133-01A	0.07857256	4.259553	Tumor	BRCA
TCGA-BH-A8FZ-01A	0.970038481	3.359429604	Tumor	BRCA
TCGA-E2-A1II-01A	0.794817163	2.262208843	Tumor	BRCA
TCGA-EW-A6SC-01A	0.499178668	4.040011745	Tumor	BRCA
TCGA-AN-A0XT-01A	0.231101519	5.987706946	Tumor	BRCA
TCGA-BH-A0RX-01A	0.852441902	2.125970303	Tumor	BRCA
TCGA-A8-A08X-01A	0.334205981	2.005015063	Tumor	BRCA
TCGA-AO-A03V-01A	0.2937135	6.388682	Tumor	BRCA
TCGA-EW-A1PH-01A	0.137735244	2.569282739	Tumor	BRCA
TCGA-A2-A0ST-01A	0.3511619	2.550934	Tumor	BRCA
TCGA-BH-A0BC-01A	0.4389649	3.873401	Tumor	BRCA
TCGA-E9-A1NH-01A	0.261878119	4.155202358	Tumor	BRCA
TCGA-B6-A0X5-01A	0.045662057	3.648021671	Tumor	BRCA
TCGA-AC-A4ZE-01A	0.365619974	5.237886429	Tumor	BRCA
TCGA-A8-A07Z-01A	0.101878936	4.545769677	Tumor	BRCA
TCGA-OL-A66P-01A	0.674047818	1.161924636	Tumor	BRCA
TCGA-E2-A1LE-01A	0.752922159	1.738780945	Tumor	BRCA
TCGA-C8-A8HR-01A	1.095761513	2.99806819	Tumor	BRCA
TCGA-BH-A0H7-11A	0.990987655	3.887693394	Normal	BRCA
TCGA-A8-A09T-01A	0.122888526	4.484287437	Tumor	BRCA
TCGA-BH-A0HB-01A	0.302066407	4.364975167	Tumor	BRCA
TCGA-A8-A08G-01A	0.139986543	10.48400316	Tumor	BRCA
TCGA-A2-A0EQ-01A	0.284055	0.8693807	Tumor	BRCA
TCGA-A8-A081-01A	0.228744397	3.798120727	Tumor	BRCA
TCGA-AO-A1KO-01A	0.7888281	4.156603	Tumor	BRCA
TCGA-BH-A0HW-01A	0.0395294	6.40558741	Tumor	BRCA
TCGA-OL-A66H-01A	0.460428519	4.213700335	Tumor	BRCA
TCGA-A2-A0T0-01A	0.02378143	2.253943	Tumor	BRCA
TCGA-A7-A0DB-11A	2.01011699	2.336410255	Normal	BRCA
TCGA-AN-A04C-01A	0.207896095	1.770399779	Tumor	BRCA
TCGA-E2-A573-01A	0.07661201	1.445182	Tumor	BRCA
TCGA-AN-A0XS-01A	0.4700279	4.566161	Tumor	BRCA
TCGA-D8-A3Z6-01A	0.158790854	4.311503784	Tumor	BRCA
TCGA-EW-A3E8-01B	0.652730304	3.344887592	Tumor	BRCA
TCGA-C8-A137-01A	0.134656768	1.611970158	Tumor	BRCA
TCGA-GM-A4E0-01A	1.135942977	3.141285525	Tumor	BRCA
TCGA-E2-A1B4-01A	0.4007835	4.504602	Tumor	BRCA
TCGA-EW-A2FS-01A	0.5615878	4.963496	Tumor	BRCA
TCGA-S3-A6ZG-01A	0.172647133	4.92585641	Tumor	BRCA
TCGA-BH-A209-11A	1.629759036	3.912350914	Normal	BRCA
TCGA-GM-A3XN-01A	0.8638157	4.061418	Tumor	BRCA
TCGA-EW-A1P8-01A	0.1837607	0.4869872	Tumor	BRCA
TCGA-E2-A156-01A	0.041357166	5.783277238	Tumor	BRCA
TCGA-AC-A8OP-01A	0.553687391	5.306320844	Tumor	BRCA
TCGA-AN-A0FS-01A	1.110665281	4.700130142	Tumor	BRCA
TCGA-E2-A15M-11A	1.591926241	4.066799959	Normal	BRCA
TCGA-B6-A0IM-01A	0.203351	7.240806	Tumor	BRCA
TCGA-E9-A3HO-01A	0.39283578	4.155042041	Tumor	BRCA
TCGA-E2-A1L7-11A	1.0046818	3.920964514	Normal	BRCA
TCGA-D8-A27K-01A	0.469371474	4.752020566	Tumor	BRCA
TCGA-E9-A2JT-01A	0.806726982	2.99327203	Tumor	BRCA
TCGA-BH-A1EN-11A	1.754101303	3.13058145	Normal	BRCA
TCGA-GM-A2DK-01A	0.778384116	6.480974899	Tumor	BRCA
TCGA-AR-A1AK-01A	1.14488831	4.52995843	Tumor	BRCA
TCGA-E2-A15R-01A	0.09812988	5.658144	Tumor	BRCA
TCGA-BH-A18Q-01A	0.346274766	4.121295334	Tumor	BRCA
TCGA-BH-A0DV-11A	0.434401008	3.734082461	Normal	BRCA
TCGA-E2-A153-01A	0.250979286	3.840214724	Tumor	BRCA
TCGA-BH-A0BT-01A	0.2572339	2.833325	Tumor	BRCA
TCGA-E9-A54Y-01A	0.02483201	3.169243173	Tumor	BRCA
TCGA-E2-A14Q-01A	0.4201534	4.486321	Tumor	BRCA
TCGA-BH-A0HN-01A	0.158097373	3.350284325	Tumor	BRCA
TCGA-E2-A1IK-01A	0.136506564	4.646797594	Tumor	BRCA
TCGA-E2-A10C-01A	0.54617765	2.919297629	Tumor	BRCA
TCGA-A8-A095-01A	0.2210023	4.924399	Tumor	BRCA
TCGA-BH-A0DH-11A	1.714211371	3.536972433	Normal	BRCA
TCGA-A7-A0DB-01A	0.9447831	4.713887	Tumor	BRCA
TCGA-BH-A18J-01A	0.077666788	3.594576894	Tumor	BRCA
TCGA-BH-A28O-01A	1.297654785	3.941650691	Tumor	BRCA
TCGA-AC-A3TN-01A	0.3262085	4.444586	Tumor	BRCA
TCGA-A7-A13E-01A	0.112436373	3.627718566	Tumor	BRCA
TCGA-BH-A0W5-01A	0.528968175	4.67749065	Tumor	BRCA
TCGA-GM-A2DD-01A	0.491032532	1.95868183	Tumor	BRCA
TCGA-AN-A0XV-01A	0.431523217	3.883700752	Tumor	BRCA
TCGA-E2-A1IL-01A	0.725644194	5.679556421	Tumor	BRCA
TCGA-EW-A2FR-01A	0.1750894	2.600083	Tumor	BRCA
TCGA-3C-AAAU-01A	0.126613731	6.249372833	Tumor	BRCA
TCGA-AR-A24W-01A	1.056270078	4.236567786	Tumor	BRCA
TCGA-OL-A5RZ-01A	0.1566959	1.491018	Tumor	BRCA
TCGA-E9-A1RB-01A	0.05183349	4.019064	Tumor	BRCA
TCGA-AN-A0AJ-01A	0.132692958	3.140957767	Tumor	BRCA
TCGA-AR-A1AT-01A	0.42613819	3.277385918	Tumor	BRCA
TCGA-BH-A1FD-11B	1.194007949	3.661932752	Normal	BRCA
TCGA-A8-A09Q-01A	0.3990958	4.048551	Tumor	BRCA
TCGA-A8-A083-01A	0.075088608	4.799283083	Tumor	BRCA
TCGA-AN-A0XL-01A	1.029636199	4.710224401	Tumor	BRCA
TCGA-E9-A1RC-01A	0.1035587	4.127526	Tumor	BRCA
TCGA-D8-A27I-01A	0.892631614	4.266106755	Tumor	BRCA
TCGA-A2-A04Y-01A	0.3486798	3.604016	Tumor	BRCA
TCGA-PE-A5DC-01A	0.350885583	4.978328016	Tumor	BRCA
TCGA-OL-A5D8-01A	0.1077842	4.875477	Tumor	BRCA
TCGA-A7-A26E-01A	1.046809	4.532851	Tumor	BRCA
TCGA-AN-A0FL-01A	0.04665626	1.214818	Tumor	BRCA
TCGA-A8-A0A1-01A	0.533345613	4.587934672	Tumor	BRCA
TCGA-AN-A0FN-01A	0.923075467	3.060433332	Tumor	BRCA
TCGA-D8-A1J9-01A	0.2071526	2.553123	Tumor	BRCA
TCGA-BH-A1EO-01A	0.850672272	3.139203936	Tumor	BRCA
TCGA-B6-A0I2-01A	0.09371551	0.495785	Tumor	BRCA
TCGA-E9-A5UP-01A	0.007223931	4.052911	Tumor	BRCA
TCGA-A2-A0T5-01A	0.3105274	4.182902	Tumor	BRCA
TCGA-A7-A0DA-01A	0.09869883	4.826527	Tumor	BRCA
TCGA-BH-A1FJ-11B	0.943113478	3.878529985	Normal	BRCA
TCGA-B6-A0IC-01A	0.006868195	5.557967	Tumor	BRCA
TCGA-BH-A1FH-11B	1.152738276	3.20472687	Normal	BRCA
TCGA-BH-A5J0-01A	0.325335328	3.75756886	Tumor	BRCA
TCGA-A2-A0CY-01A	0.02530564	3.647987	Tumor	BRCA
TCGA-E9-A245-01A	0.26199793	5.390006185	Tumor	BRCA
TCGA-GM-A3NW-01A	0.696423	3.390338245	Tumor	BRCA
TCGA-A1-A0SB-01A	0.155919184	3.920147034	Tumor	BRCA
TCGA-BH-A0B8-11A	2.436181094	2.189672465	Normal	BRCA
TCGA-OL-A66N-01A	0.7280885	1.100845	Tumor	BRCA
TCGA-A2-A0CQ-01A	0.239076625	3.831596001	Tumor	BRCA
TCGA-C8-A1HG-01A	0.121307249	5.17169671	Tumor	BRCA
TCGA-AC-A2BK-01A	0.06765245	2.6788	Tumor	BRCA
TCGA-A8-A08J-01A	0.07919316	2.424502	Tumor	BRCA
TCGA-A8-A09V-01A	0.680680389	6.10813732	Tumor	BRCA
TCGA-A2-A0T3-01A	0.3452312	3.414422	Tumor	BRCA
TCGA-AC-A2FM-11B	0.852659638	3.130641803	Normal	BRCA
TCGA-C8-A1HK-01A	0.161535738	1.73085474	Tumor	BRCA
TCGA-AN-A04A-01A	0.258795968	6.405263246	Tumor	BRCA
TCGA-E9-A1RG-01A	0.08924389	3.150257	Tumor	BRCA
TCGA-JL-A3YW-01A	0.2778872	1.960552	Tumor	BRCA
TCGA-E2-A154-01A	0.230297429	4.372820906	Tumor	BRCA
TCGA-A2-A04U-01A	0.088674277	2.970122799	Tumor	BRCA
TCGA-BH-A0EE-01A	0.04732636	0.915136	Tumor	BRCA
TCGA-BH-A0H5-01A	0.730815058	3.695311051	Tumor	BRCA
TCGA-EW-A1IW-01A	0.752297748	3.159366812	Tumor	BRCA
TCGA-AO-A0J4-01A	0.187710542	5.128444669	Tumor	BRCA
TCGA-A7-A3J1-01A	1.204440199	4.045062146	Tumor	BRCA
TCGA-E9-A243-01A	0.9578215	2.518225	Tumor	BRCA
TCGA-C8-A134-01A	0.1062032	2.915228	Tumor	BRCA
TCGA-BH-A1FC-11A	1.163137536	3.369286802	Normal	BRCA
TCGA-D8-A1Y1-01A	0.1487753	3.356838	Tumor	BRCA
TCGA-AO-A12A-01A	0.608283616	4.042532928	Tumor	BRCA
TCGA-E2-A108-01A	1.385130875	3.389484809	Tumor	BRCA
TCGA-BH-A1F8-11B	0.770627849	3.567372752	Normal	BRCA
TCGA-BH-A0E1-01A	0.306704075	4.885063518	Tumor	BRCA
TCGA-BH-A204-11A	2.176141975	2.778931729	Normal	BRCA
TCGA-E2-A14U-01A	0.126952865	4.733844235	Tumor	BRCA
TCGA-BH-A0HL-01A	0.02533985	5.728411401	Tumor	BRCA
TCGA-E9-A229-01A	0.57380887	4.672694047	Tumor	BRCA
TCGA-A8-A08T-01A	0.122005052	4.811802299	Tumor	BRCA
TCGA-E9-A1RF-01A	0.147891274	6.55183734	Tumor	BRCA
TCGA-A2-A04T-01A	0.089471031	1.507387222	Tumor	BRCA
TCGA-E2-A15P-01A	0.395396237	5.243627016	Tumor	BRCA
TCGA-C8-A3M8-01A	0.2628034	5.862053	Tumor	BRCA
TCGA-LL-A5YO-01A	0.301431729	1.503743328	Tumor	BRCA
TCGA-OL-A66L-01A	0.789947661	2.896257798	Tumor	BRCA
TCGA-OL-A66K-01A	0.685412204	4.201098897	Tumor	BRCA
TCGA-E2-A1LG-01A	0.07473549	1.789001	Tumor	BRCA
TCGA-E2-A1LS-01A	0.1087355	2.66551	Tumor	BRCA
TCGA-BH-A0H5-11A	0.845251184	4.539009617	Normal	BRCA
TCGA-A7-A426-01A	0.8971243	4.137451	Tumor	BRCA
TCGA-BH-A0B7-01A	0.939143226	1.69474172	Tumor	BRCA
TCGA-AC-A2FO-01A	0.8996612	4.437494554	Tumor	BRCA
TCGA-D8-A27L-01A	0.718169746	4.7119772	Tumor	BRCA
TCGA-AC-A2FF-01A	1.930991862	4.11596513	Tumor	BRCA
TCGA-GM-A2D9-01A	0.490016837	3.821839016	Tumor	BRCA
TCGA-A2-A0D3-01A	0.255103639	4.454258822	Tumor	BRCA
TCGA-A7-A0CH-11A	1.022133273	3.376022517	Normal	BRCA
TCGA-A2-A0EO-01A	0.676919221	4.177084105	Tumor	BRCA
TCGA-E9-A1NA-11A	1.377383503	3.510114424	Normal	BRCA
TCGA-A2-A0T7-01A	0.217261163	3.420144754	Tumor	BRCA
TCGA-OL-A6VO-01A	0.127080944	4.041477457	Tumor	BRCA
TCGA-BH-A0EI-01A	0.3556563	4.505005	Tumor	BRCA
TCGA-A8-A094-01A	0.132646318	1.294164476	Tumor	BRCA
TCGA-A8-A092-01A	0.242461141	3.504220884	Tumor	BRCA
TCGA-AC-A3W6-01A	0.613984	3.799611	Tumor	BRCA
TCGA-BH-A0BA-01A	0.984226168	3.856224933	Tumor	BRCA
TCGA-EW-A1OX-01A	0.025531541	5.478816177	Tumor	BRCA
TCGA-A2-A0CR-01A	0.8340043	3.368751	Tumor	BRCA
TCGA-D8-A1JD-01A	0.2619914	3.949115	Tumor	BRCA
TCGA-C8-A26X-01A	0.366890625	1.401150562	Tumor	BRCA
TCGA-E9-A1RC-11A	2.137658733	1.996328925	Normal	BRCA
TCGA-A1-A0SE-01A	0.833503605	4.816844375	Tumor	BRCA
TCGA-A7-A4SF-01A	0.136101595	2.912548177	Tumor	BRCA
TCGA-OL-A66O-01A	0.165068925	3.126508565	Tumor	BRCA
TCGA-C8-A26W-01A	0.540943342	3.567256171	Tumor	BRCA
TCGA-E2-A9RU-01A	0.047735293	2.448566505	Tumor	BRCA
TCGA-AN-A0FW-01A	0.7375038	6.27157	Tumor	BRCA
TCGA-D8-A1JC-01A	0.5477628	3.887157	Tumor	BRCA
TCGA-C8-A12V-01A	0.2664075	1.703681	Tumor	BRCA
TCGA-A2-A04P-01A	0.258920498	1.030489879	Tumor	BRCA
TCGA-BH-A0W3-01A	0.297327624	5.196951882	Tumor	BRCA
TCGA-BH-A0B5-01A	0.645714491	3.896205131	Tumor	BRCA
TCGA-S3-AA10-01A	0.09151343	3.222448	Tumor	BRCA
TCGA-BH-A0B0-01A	0.794647937	3.447021849	Tumor	BRCA
TCGA-E2-A574-01A	0.069052597	1.913854959	Tumor	BRCA
TCGA-AN-A0XN-01A	0.106238067	3.819991229	Tumor	BRCA
TCGA-AN-A0XW-01A	0.561990772	3.244568189	Tumor	BRCA
TCGA-BH-A0DK-11A	0.651311604	3.877017532	Normal	BRCA
TCGA-C8-A1HF-01A	0.058776097	1.374686207	Tumor	BRCA
TCGA-BH-A0AU-11A	0.650493805	4.695921016	Normal	BRCA
TCGA-AR-A2LO-01A	0.818717675	4.611887765	Tumor	BRCA
TCGA-D8-A1XA-01A	0.270213069	5.435961903	Tumor	BRCA
TCGA-BH-A0BL-01A	0.8359977	2.64816	Tumor	BRCA
TCGA-EW-A1J2-01A	0.712895186	4.724434161	Tumor	BRCA
TCGA-BH-A0AZ-01A	0.466586768	4.459733857	Tumor	BRCA
TCGA-E9-A227-01A	0.5362568	5.048025	Tumor	BRCA
TCGA-A2-A0D2-01A	0.371629788	3.040353537	Tumor	BRCA
TCGA-D8-A1XM-01A	0.715642198	4.261144188	Tumor	BRCA
TCGA-D8-A1Y3-01A	0.05252449	1.07784	Tumor	BRCA
TCGA-C8-A275-01A	0.1748742	1.696967	Tumor	BRCA
TCGA-E2-A3DX-01A	1.825349718	4.512202959	Tumor	BRCA
TCGA-C8-A1HM-01A	0.101043172	3.801033252	Tumor	BRCA
TCGA-E2-A158-01A	0.030176147	3.767525396	Tumor	BRCA
TCGA-AR-A0TP-01A	0.025347421	5.266013204	Tumor	BRCA
TCGA-A7-A26F-01B	0.235475889	3.096201577	Tumor	BRCA
TCGA-A2-A1FW-01A	0.6671285	6.671155	Tumor	BRCA
TCGA-E2-A15A-06A	0.3627376	4.19396	Tumor	BRCA
TCGA-BH-A0C7-01B	0.411791855	5.52509541	Tumor	BRCA
TCGA-AR-A1AJ-01A	0.9506886	1.45916	Tumor	BRCA
TCGA-E9-A1R5-01A	0.197034827	4.427535261	Tumor	BRCA
TCGA-A8-A09A-01A	0.553319903	4.262942732	Tumor	BRCA
TCGA-GM-A2DC-01A	0.194298572	4.810602692	Tumor	BRCA
TCGA-A2-A3KC-01A	1.048052358	3.835774593	Tumor	BRCA
TCGA-AO-A0J9-01A	1.009422	2.036241	Tumor	BRCA
TCGA-E2-A14Y-01A	0.008117833	2.468113754	Tumor	BRCA
TCGA-D8-A4Z1-01A	1.085711344	4.465054408	Tumor	BRCA
TCGA-3C-AALI-01A	0.212539926	2.343182976	Tumor	BRCA
TCGA-E2-A159-01A	0.191014963	1.31212747	Tumor	BRCA
TCGA-E2-A155-01A	0.2254803	5.674963	Tumor	BRCA
TCGA-A8-A082-01A	0.071644423	4.455884719	Tumor	BRCA
TCGA-E2-A14R-01A	0.1707826	2.489865	Tumor	BRCA
TCGA-D8-A141-01A	0.489988384	4.016111954	Tumor	BRCA
TCGA-BH-A204-01A	0.08700507	5.38899	Tumor	BRCA
TCGA-E2-A109-01A	0.1731253	4.236409	Tumor	BRCA
TCGA-C8-A1HJ-01A	0.269627708	3.709355344	Tumor	BRCA
TCGA-BH-A0C1-01B	0.365382949	3.760634488	Tumor	BRCA
TCGA-E9-A1RI-11A	2.029876146	2.172478034	Normal	BRCA
TCGA-D8-A1Y2-01A	0.5283643	2.754883	Tumor	BRCA
TCGA-E2-A1LH-11A	0.222548284	4.311712039	Normal	BRCA
TCGA-AR-A2LJ-01A	1.207348312	2.854767763	Tumor	BRCA
TCGA-AC-A2QH-01B	0.058559513	3.302403719	Tumor	BRCA
TCGA-A2-A0YK-01A	1.224339064	4.291798114	Tumor	BRCA
TCGA-E9-A22H-01A	0.25751453	5.197536424	Tumor	BRCA
TCGA-E2-A1L8-01A	0.160223525	3.568633713	Tumor	BRCA
TCGA-BH-A0B8-01A	0.353566443	3.169994579	Tumor	BRCA
TCGA-BH-A18G-01A	0.066143088	2.661027581	Tumor	BRCA
TCGA-JL-A3YX-01A	0.280391483	3.973389129	Tumor	BRCA
TCGA-S3-AA17-01A	0.328402695	3.262386967	Tumor	BRCA
TCGA-BH-A0B5-11A	3.270611	1.62053	Normal	BRCA
TCGA-E2-A15M-01A	1.475877447	3.534945577	Tumor	BRCA
TCGA-E2-A56Z-01A	0.134042272	3.67977881	Tumor	BRCA
TCGA-A7-A0CH-01A	0.151637061	5.032866306	Tumor	BRCA
TCGA-AR-A0TZ-01A	0.3646741	3.758344	Tumor	BRCA
TCGA-E2-A15I-01A	0.711525519	4.685087175	Tumor	BRCA
TCGA-BH-A0B4-01A	0.387464531	3.631601964	Tumor	BRCA
TCGA-E2-A15K-06A	0.1390181	5.246204	Tumor	BRCA
TCGA-BH-A0WA-01A	0.103642235	3.961207371	Tumor	BRCA
TCGA-A2-A0ET-01A	0.1995203	2.539827	Tumor	BRCA
TCGA-OL-A5RW-01A	0.083152848	2.527522308	Tumor	BRCA
TCGA-A7-A13D-01B	0.242438996	3.642761653	Tumor	BRCA
TCGA-AN-A0FD-01A	0.190193073	3.023717692	Tumor	BRCA
TCGA-BH-A0H7-01A	0.1831176	3.630442	Tumor	BRCA
TCGA-LL-A5YL-01A	0.417010464	1.962125874	Tumor	BRCA
TCGA-A2-A0D0-01A	0.01276792	2.785803	Tumor	BRCA
TCGA-AO-A129-01A	0.208408355	2.657848825	Tumor	BRCA
TCGA-BH-A1EW-01A	1.248679053	5.27292173	Tumor	BRCA
TCGA-AO-A03M-01B	0.2095242	3.342082	Tumor	BRCA
TCGA-B6-A0RP-01A	0.2897411	4.240066	Tumor	BRCA
TCGA-E2-A15T-01A	0.2587794	5.570398	Tumor	BRCA
TCGA-A2-A4RW-01A	0.432874368	5.353501652	Tumor	BRCA
TCGA-AC-A2FF-11A	2.105304148	3.685524212	Normal	BRCA
TCGA-BH-A0B7-11A	0.76719902	4.342489093	Normal	BRCA
TCGA-A8-A08O-01A	0.325294468	5.031400483	Tumor	BRCA
TCGA-BH-A18I-01A	0.535774232	4.857440434	Tumor	BRCA
TCGA-BH-A0BM-01A	0.917594808	3.52390978	Tumor	BRCA
TCGA-E2-A14N-01A	0.076710078	1.335221586	Tumor	BRCA
TCGA-5L-AAT0-01A	0.528632271	4.426374478	Tumor	BRCA
TCGA-E9-A1NG-11A	1.269340915	2.713191318	Normal	BRCA
TCGA-BH-A6R9-01A	0.1779317	3.119538	Tumor	BRCA
TCGA-EW-A1PG-01A	0.647301489	4.230967617	Tumor	BRCA
TCGA-AN-A03Y-01A	0.1264955	3.294326	Tumor	BRCA
TCGA-BH-A0DL-11A	1.224691618	3.937144577	Normal	BRCA
TCGA-B6-A0RT-01A	0.7376618	2.815	Tumor	BRCA
TCGA-A2-A25D-01A	0.2932216	3.571985	Tumor	BRCA
TCGA-A7-A56D-01A	0.0891848	1.924414	Tumor	BRCA
TCGA-D8-A73W-01A	0.379854492	4.745709486	Tumor	BRCA
TCGA-AO-A0J5-01A	0.939841538	2.255658235	Tumor	BRCA
TCGA-E9-A1R7-11A	1.60660463	3.081084595	Normal	BRCA
TCGA-A2-A1G6-01A	0.716136675	4.304682222	Tumor	BRCA
TCGA-AC-A3OD-01B	1.069498786	3.116310298	Tumor	BRCA
TCGA-BH-A0H9-11A	1.964809306	1.835289238	Normal	BRCA
TCGA-A7-A0CJ-01A	0.02665784	4.222570535	Tumor	BRCA
TCGA-A8-A07U-01A	0.390321	2.026991	Tumor	BRCA
TCGA-D8-A1XS-01A	0.1053965	4.643282	Tumor	BRCA
TCGA-B6-A0I8-01A	0.5071586	2.893038	Tumor	BRCA
TCGA-LL-A5YM-01A	0.313929888	4.043204982	Tumor	BRCA
TCGA-E2-A15E-01A	0.703376103	4.596440968	Tumor	BRCA
TCGA-D8-A27G-01A	0.78841809	3.737152062	Tumor	BRCA
TCGA-BH-A1EX-01A	0.392962049	3.032772915	Tumor	BRCA
TCGA-A8-A076-01A	0.09918984	3.970932	Tumor	BRCA
TCGA-EW-A1OV-01A	0.883006376	0.901229872	Tumor	BRCA
TCGA-B6-A0X7-01A	0.7536321	4.353563	Tumor	BRCA
TCGA-B6-A0WT-01A	0.225476356	5.326468651	Tumor	BRCA
TCGA-A2-A4S3-01A	0.240731687	2.170547392	Tumor	BRCA
TCGA-BH-A0BZ-01A	0.196447047	3.519073572	Tumor	BRCA
TCGA-OL-A5RU-01A	0.419040929	3.624792015	Tumor	BRCA
TCGA-D8-A73U-01A	0.384351626	2.870884713	Tumor	BRCA
TCGA-A2-A0YT-01A	0.4957389	2.588489	Tumor	BRCA
TCGA-A1-A0SK-01A	0.005432908	4.333243264	Tumor	BRCA
TCGA-E9-A295-01A	0.210063575	2.69122187	Tumor	BRCA
TCGA-AR-A1AR-01A	0.5396319	1.127418	Tumor	BRCA
TCGA-D8-A1XY-01A	0.3816483	3.41177	Tumor	BRCA
TCGA-LL-A8F5-01A	0.11723668	1.0109178	Tumor	BRCA
TCGA-E9-A1R6-01A	0.07462492	5.209975	Tumor	BRCA
TCGA-BH-A1FL-01A	0.516726198	5.024135981	Tumor	BRCA
TCGA-BH-A18S-11A	1.114245957	3.617225536	Normal	BRCA
TCGA-E9-A1RE-01A	0.1863385	4.718537	Tumor	BRCA
TCGA-BH-A0BC-11A	0.947063533	4.002018729	Normal	BRCA
TCGA-D8-A1JN-01A	0.104979038	1.586200239	Tumor	BRCA
TCGA-D8-A145-01A	1.086331802	5.662876169	Tumor	BRCA
TCGA-B6-A0IK-01A	0.286400389	2.873844844	Tumor	BRCA
TCGA-C8-A1HE-01A	0.216134834	4.684398137	Tumor	BRCA
TCGA-A8-A0AB-01A	0.197457287	4.704888148	Tumor	BRCA
TCGA-EW-A1J3-01A	0.1372652	4.801664	Tumor	BRCA
TCGA-GI-A2C8-01A	0.7942368	2.649856	Tumor	BRCA
TCGA-A2-A0YJ-01A	0.003397657	2.92200748	Tumor	BRCA
TCGA-A8-A0A7-01A	1.2574973	1.678829291	Tumor	BRCA
TCGA-A8-A08L-01A	0.250352275	2.281048476	Tumor	BRCA
TCGA-BH-A0H6-01A	0.25999112	4.18164107	Tumor	BRCA
TCGA-D8-A1XL-01A	0.146888019	1.68189724	Tumor	BRCA
TCGA-E2-A10B-01A	0.552214805	4.379455887	Tumor	BRCA
TCGA-E9-A228-01A	0.2168043	3.605636	Tumor	BRCA
TCGA-A2-A3KD-01A	0.649676691	4.409788069	Tumor	BRCA
TCGA-AQ-A7U7-01A	0.746117082	3.944418519	Tumor	BRCA
TCGA-AO-A1KS-01A	0.32480411	3.896437136	Tumor	BRCA
TCGA-A7-A0DC-01B	0.430211721	6.803818608	Tumor	BRCA
TCGA-BH-A0EB-01A	0.405657628	4.312265805	Tumor	BRCA
TCGA-E2-A1LB-11A	0.71378664	4.484471787	Normal	BRCA
TCGA-C8-A12W-01A	0.3309888	4.498943	Tumor	BRCA
TCGA-AR-A24L-01A	0.203592557	5.103062179	Tumor	BRCA
TCGA-EW-A1PB-01A	0.03727268	0.852608015	Tumor	BRCA
TCGA-D8-A1JJ-01A	0.1971455	2.911454	Tumor	BRCA
TCGA-C8-A12Z-01A	0.038902616	1.982259705	Tumor	BRCA
TCGA-A8-A09X-01A	0.443267178	1.322991727	Tumor	BRCA
TCGA-AC-A62Y-01A	0.434697282	3.833891273	Tumor	BRCA
TCGA-AC-A3YJ-01A	0.183725554	4.367471065	Tumor	BRCA
TCGA-E9-A22G-01A	0.0171304	2.309557	Tumor	BRCA
TCGA-GM-A5PX-01A	0.756158891	3.183391171	Tumor	BRCA
TCGA-A2-A4RX-01A	0.63654268	2.712775338	Tumor	BRCA
TCGA-BH-A0HK-11A	0.597407704	3.824782291	Normal	BRCA
TCGA-B6-A0WW-01A	0.055086926	3.165819827	Tumor	BRCA
TCGA-A2-A0SV-01A	0.07960569	2.473888	Tumor	BRCA
TCGA-AR-A24U-01A	0.780164763	1.509884735	Tumor	BRCA
TCGA-B6-A0X0-01A	0.07311484	4.679116	Tumor	BRCA
TCGA-BH-A0EA-01A	1.057845517	4.117639759	Tumor	BRCA
TCGA-LL-A440-01A	1.580496604	3.836109041	Tumor	BRCA
TCGA-A1-A0SQ-01A	0.3895993	4.574761	Tumor	BRCA
TCGA-A8-A09N-01A	0.224800202	5.068887	Tumor	BRCA
TCGA-AC-A3QQ-01B	0.454744934	4.823728306	Tumor	BRCA
TCGA-E2-A1BC-11A	2.933255771	1.997587471	Normal	BRCA
TCGA-BH-A18V-06A	0.2440025	1.268113	Tumor	BRCA
TCGA-BH-A18H-01A	0.392505737	10.25040188	Tumor	BRCA
TCGA-E2-A1LH-01A	0.344269267	3.450549859	Tumor	BRCA
TCGA-C8-A27A-01A	0.048918007	5.215427846	Tumor	BRCA
TCGA-E9-A1R4-01A	0.2455746	4.031354	Tumor	BRCA
TCGA-A2-A3XU-01A	0.07419055	0.565308272	Tumor	BRCA
TCGA-HN-A2NL-01A	0.188554628	3.203233509	Tumor	BRCA
TCGA-BH-A0BO-01A	1.218097956	4.392360171	Tumor	BRCA
TCGA-D8-A1Y0-01A	1.318068177	4.25427607	Tumor	BRCA
TCGA-B6-A40B-01A	0.168991206	2.26773243	Tumor	BRCA
TCGA-PL-A8LX-01A	0.107710841	6.862477593	Tumor	BRCA
TCGA-B6-A1KF-01A	0.022406327	1.549465224	Tumor	BRCA
TCGA-AO-A0J7-01A	0.02078566	4.592792	Tumor	BRCA
TCGA-EW-A2FV-01A	0.564680101	3.733690338	Tumor	BRCA
TCGA-AR-A252-01A	1.101754089	5.476261823	Tumor	BRCA
TCGA-AN-A0XR-01A	0.011265532	5.220532667	Tumor	BRCA
TCGA-A2-A0YC-01A	0.259601918	5.159844375	Tumor	BRCA
TCGA-A8-A07P-01A	0.2489556	4.131341	Tumor	BRCA
TCGA-BH-A1FR-11B	0.970299031	3.747210329	Normal	BRCA
TCGA-E9-A3X8-01A	1.294634466	2.134816129	Tumor	BRCA
TCGA-AC-A2B8-01A	0.949420803	4.722886757	Tumor	BRCA
TCGA-AO-A0JL-01A	0.117414249	1.702901576	Tumor	BRCA
TCGA-BH-A1FB-11A	0.920062212	3.904608398	Normal	BRCA
TCGA-D8-A27W-01A	0.3148244	5.000118	Tumor	BRCA
TCGA-B6-A0RO-01A	0.2603772	4.022139	Tumor	BRCA
TCGA-BH-A0DE-01A	0.583404872	4.39187208	Tumor	BRCA
TCGA-D8-A147-01A	0.08596067	3.149337	Tumor	BRCA
TCGA-BH-A202-01A	0.07725803	4.086612	Tumor	BRCA
TCGA-BH-A18R-01A	0.1738333	2.096192	Tumor	BRCA
TCGA-BH-A0HA-11A	0.2539235	3.998538	Normal	BRCA
TCGA-B6-A0RV-01A	0.513013012	4.753979969	Tumor	BRCA
TCGA-D8-A27P-01A	0.244396462	4.274986038	Tumor	BRCA
TCGA-BH-A0W7-01A	0.346676103	3.332282546	Tumor	BRCA
TCGA-BH-A0E1-11A	0.43298213	4.003523055	Normal	BRCA
TCGA-AC-A7VB-01A	0.1616757	5.488306	Tumor	BRCA
TCGA-AN-A046-01A	0.255362293	3.668513192	Tumor	BRCA
TCGA-A2-A0SX-01A	0.5579499	3.264399	Tumor	BRCA
TCGA-A8-A06N-01A	0.2385383	5.7458	Tumor	BRCA
TCGA-BH-A8G0-01A	0.79721634	4.511386377	Tumor	BRCA
TCGA-BH-A0HP-01A	0.6047168	2.877751	Tumor	BRCA
TCGA-BH-A18U-01A	0.1025344	3.078472	Tumor	BRCA
TCGA-AN-A0AS-01A	0.081266753	2.466655683	Tumor	BRCA
TCGA-AO-A0JC-01A	0.479908433	2.429700384	Tumor	BRCA
TCGA-BH-A1F2-01A	0.7159716	3.396153	Tumor	BRCA
TCGA-BH-A18M-01A	0.950025227	4.13040414	Tumor	BRCA
TCGA-C8-A12L-01A	0.03958873	1.779451393	Tumor	BRCA
TCGA-E9-A1R7-01A	0.2731013	5.892181	Tumor	BRCA
TCGA-BH-A1FH-01A	1.552482334	4.578520214	Tumor	BRCA
TCGA-AR-A24V-01A	0.3812862	4.023168	Tumor	BRCA
TCGA-AC-A6IX-01A	0.970907605	2.798711914	Tumor	BRCA
TCGA-D8-A1JH-01A	0.759573702	4.948347301	Tumor	BRCA
TCGA-BH-A1FE-01A	0.5507625	3.767707	Tumor	BRCA
TCGA-A2-A25C-01A	0.7705507	5.093003	Tumor	BRCA
TCGA-B6-A0IQ-01A	0.046421955	1.504461201	Tumor	BRCA
TCGA-AO-A0JI-01A	0.260674756	4.82050067	Tumor	BRCA
TCGA-AC-A2FB-11A	1.086801712	3.787896109	Normal	BRCA
TCGA-B6-A0IA-01A	0.045576095	3.663911619	Tumor	BRCA
TCGA-E2-A1L7-01A	0.190977817	5.078538144	Tumor	BRCA
TCGA-BH-A18F-01A	0.927846032	3.365920752	Tumor	BRCA
TCGA-C8-A1HI-01A	0.269300002	7.910015589	Tumor	BRCA
TCGA-A2-A0YD-01A	0.7131643	3.992026	Tumor	BRCA
TCGA-A8-A06U-01A	0.101333469	5.051280304	Tumor	BRCA
TCGA-BH-A18S-01A	0.2062687	4.361314	Tumor	BRCA
TCGA-A8-A08S-01A	0.1203859	3.97248	Tumor	BRCA
TCGA-A8-A08C-01A	0.163437327	5.879191257	Tumor	BRCA
TCGA-C8-A1HO-01A	0.273531013	5.622035926	Tumor	BRCA
TCGA-AO-A0JG-01A	0.526293383	5.311429781	Tumor	BRCA
TCGA-E9-A1NF-01A	0.41365396	7.742571303	Tumor	BRCA
TCGA-AO-A0J6-01A	0.008629376	1.893063	Tumor	BRCA
TCGA-LL-A5YP-01A	0.392679458	2.361447976	Tumor	BRCA
TCGA-BH-A0DI-01A	0.958343169	2.81796759	Tumor	BRCA
TCGA-BH-A1FJ-01A	0.0513927	3.650027	Tumor	BRCA
TCGA-UU-A93S-01A	0.033260168	1.587745241	Tumor	BRCA
TCGA-A2-A0YE-01A	0.700700736	2.591745646	Tumor	BRCA
TCGA-BH-A209-01A	0.406819912	3.144467319	Tumor	BRCA
TCGA-OL-A5RX-01A	0.557548299	4.412059955	Tumor	BRCA
TCGA-E2-A15D-01A	0.734408594	4.297962544	Tumor	BRCA
TCGA-D8-A27H-01A	0.214312707	5.982119224	Tumor	BRCA
TCGA-BH-A1F6-01A	0.311095214	3.836556812	Tumor	BRCA
TCGA-A1-A0SD-01A	0.4895601	5.244658	Tumor	BRCA
TCGA-A7-A26J-01B	1.230232156	5.205949843	Tumor	BRCA
TCGA-D8-A1XC-01A	0.07996557	5.647424	Tumor	BRCA
TCGA-A2-A04R-01A	0.1355535	4.424348	Tumor	BRCA
TCGA-LD-A66U-01A	0.785333452	3.385612986	Tumor	BRCA
TCGA-E2-A15O-01A	0.1221511	4.881058	Tumor	BRCA
TCGA-AR-A24T-01A	0.74034508	4.419913514	Tumor	BRCA
TCGA-BH-A0HO-01A	0.2198158	5.321638	Tumor	BRCA
TCGA-A7-A6VW-01A	0.07408413	1.014977	Tumor	BRCA
TCGA-E2-A153-11A	1.011655839	4.020831531	Normal	BRCA
TCGA-BH-A0HY-01A	0.391252014	3.956001827	Tumor	BRCA
TCGA-3C-AALJ-01A	0.255081675	4.225311247	Tumor	BRCA
TCGA-BH-AB28-01A	0.557900236	4.248412785	Tumor	BRCA
TCGA-A7-A0CG-01A	1.551124967	4.379044579	Tumor	BRCA
TCGA-A8-A08H-01A	0.8591398	2.837208	Tumor	BRCA
TCGA-B6-A0WV-01A	0.036717795	4.560406859	Tumor	BRCA
TCGA-D8-A1XF-01A	0.063168116	4.549814779	Tumor	BRCA
TCGA-BH-A0BQ-01A	0.619821266	3.999662542	Tumor	BRCA
TCGA-E9-A1RF-11A	1.911348	2.262599	Normal	BRCA
TCGA-EW-A1PC-01B	0.041266037	2.21626977	Tumor	BRCA
TCGA-A8-A08I-01A	0.1737654	3.183316	Tumor	BRCA
TCGA-B6-A0X4-01A	0.004570039	5.829556332	Tumor	BRCA
TCGA-E9-A2JS-01A	0.05218004	4.599656	Tumor	BRCA
TCGA-A8-A096-01A	0.2196517	4.932603	Tumor	BRCA
TCGA-BH-A1F6-11B	1.719435191	3.565498181	Normal	BRCA
TCGA-B6-A0WY-01A	0.23305861	3.734106273	Tumor	BRCA
TCGA-BH-A18V-11A	1.239487904	3.174206547	Normal	BRCA
TCGA-A8-A09E-01A	0.203141106	3.250053346	Tumor	BRCA
TCGA-BH-A1ES-06A	0.776944464	3.595315319	Tumor	BRCA
TCGA-EW-A1OW-01A	0.242495566	2.571967287	Tumor	BRCA
TCGA-D8-A1XD-01A	0.132539659	4.140712448	Tumor	BRCA
TCGA-E9-A54X-01A	0.02196273	4.867677625	Tumor	BRCA
TCGA-B6-A0RG-01A	0.156608552	4.804718243	Tumor	BRCA
TCGA-A8-A097-01A	0.330890705	5.027190033	Tumor	BRCA
TCGA-A2-A0CX-01A	0.197044972	1.409087307	Tumor	BRCA
TCGA-E9-A5FK-01A	0.730035058	2.772769448	Tumor	BRCA
TCGA-BH-A1FG-11B	0.618925743	3.626513074	Normal	BRCA
TCGA-C8-A8HQ-01A	0.097709172	4.768633883	Tumor	BRCA
TCGA-BH-A0BP-01A	0.998815788	6.840133163	Tumor	BRCA
TCGA-B6-A0RL-01A	0.060893628	4.622403707	Tumor	BRCA
TCGA-A8-A08F-01A	0.06323323	4.822355	Tumor	BRCA
TCGA-A2-A0CK-01A	0.7420518	4.503434	Tumor	BRCA
TCGA-E9-A1N4-01A	0.5862875	4.085447	Tumor	BRCA
TCGA-D8-A1XZ-01A	0.152395	2.345855	Tumor	BRCA
TCGA-AR-A1AS-01A	0.015556041	4.453743326	Tumor	BRCA
TCGA-BH-A18N-11A	1.285617439	4.307952188	Normal	BRCA
TCGA-EW-A424-01A	0.364351576	3.363135484	Tumor	BRCA
TCGA-A7-A3RF-01A	0.1276389	4.445817	Tumor	BRCA
TCGA-AR-A24H-01A	0.2457887	6.023356	Tumor	BRCA
TCGA-A8-A06T-01A	0.1994156	5.899807	Tumor	BRCA
TCGA-C8-A1HL-01A	0.113198386	4.72560919	Tumor	BRCA
TCGA-D8-A1X8-01A	0.729297505	4.553129844	Tumor	BRCA
TCGA-AO-A1KT-01A	0.09572398	2.868455807	Tumor	BRCA
TCGA-E2-A15K-11A	1.152981832	2.982023208	Normal	BRCA
TCGA-B6-A0RQ-01A	0.589171064	4.504886672	Tumor	BRCA
TCGA-AR-A1AQ-01A	0.118521378	0.698128363	Tumor	BRCA
TCGA-OL-A5D6-01A	0.2197497	2.258589	Tumor	BRCA
TCGA-A8-A091-01A	0.3115474	5.064219	Tumor	BRCA
TCGA-A7-A4SE-01A	0.323366112	4.373070024	Tumor	BRCA
TCGA-AC-A2FE-01A	1.055013647	3.214114437	Tumor	BRCA
TCGA-BH-A1F2-11A	2.383794	3.315129	Normal	BRCA
TCGA-E9-A1ND-11A	1.050740095	2.35474355	Normal	BRCA
TCGA-C8-A26Z-01A	0.1620114	5.230357	Tumor	BRCA
TCGA-C8-A12Y-01A	0.119478	3.507985	Tumor	BRCA
TCGA-A7-A13F-01A	0.109476173	4.094336231	Tumor	BRCA
TCGA-BH-A28Q-01A	0.5417426	4.548599	Tumor	BRCA
TCGA-GM-A5PV-01A	0.349688419	4.466835982	Tumor	BRCA
TCGA-A7-A4SC-01A	0.909914846	3.650696733	Tumor	BRCA
TCGA-A8-A09G-01A	0.3257707	1.721696	Tumor	BRCA
TCGA-A7-A13E-11A	1.942618154	3.138584065	Normal	BRCA
TCGA-E2-A15H-01A	0.230469757	5.053044114	Tumor	BRCA
TCGA-A7-A13E-01B	1.127421098	3.885298891	Tumor	BRCA
TCGA-B6-A0IH-01A	0.607168566	3.350955801	Tumor	BRCA
TCGA-A2-A1G4-01A	0.2589251	4.628039	Tumor	BRCA
TCGA-A8-A093-01A	0.109368165	4.600968087	Tumor	BRCA
TCGA-C8-A12O-01A	0.141713742	4.695746823	Tumor	BRCA
TCGA-AO-A1KQ-01A	0.1853411	4.195401	Tumor	BRCA
TCGA-AR-A256-01A	0.043141945	3.27624081	Tumor	BRCA
TCGA-OL-A66I-01A	0.228535504	1.560409331	Tumor	BRCA
TCGA-C8-A3M7-01A	0.997620761	2.174567102	Tumor	BRCA
TCGA-A2-A04W-01A	0.16638683	1.630022483	Tumor	BRCA
TCGA-OL-A97C-01A	1.066288696	3.067344157	Tumor	BRCA
TCGA-AR-A1AM-01A	0.723416743	4.701581091	Tumor	BRCA
TCGA-AR-A2LR-01A	0.968675602	3.998855955	Tumor	BRCA
TCGA-EW-A1OZ-01A	0.09830625	2.450193	Tumor	BRCA
TCGA-A1-A0SF-01A	0.801002363	4.489946441	Tumor	BRCA
TCGA-A1-A0SJ-01A	0.837082431	4.083703962	Tumor	BRCA
TCGA-A7-A13G-11A	2.759918776	2.351522627	Normal	BRCA
TCGA-D8-A1JU-01A	1.278706	3.715414	Tumor	BRCA
TCGA-A8-A07F-01A	0.275375458	4.30466579	Tumor	BRCA
TCGA-A7-A6VY-01A	0.09565348	1.919615	Tumor	BRCA
TCGA-BH-A1FU-11A	1.436250379	4.486315704	Normal	BRCA
TCGA-BH-A0BZ-11A	1.588831	4.083612	Normal	BRCA
TCGA-A2-A0CU-01A	0.606238815	5.577776281	Tumor	BRCA
TCGA-BH-A18L-11A	2.187189876	3.708431566	Normal	BRCA
TCGA-E9-A1NE-01A	1.344831	4.045739	Tumor	BRCA
TCGA-A7-A0D9-01A	0.188270968	9.136077869	Tumor	BRCA
TCGA-C8-A12K-01A	0.059390339	3.568501651	Tumor	BRCA
TCGA-A8-A07O-01A	0.00232751	3.578733	Tumor	BRCA
TCGA-C8-A12U-01A	0.03674715	5.21473	Tumor	BRCA
TCGA-C8-A8HP-01A	0.331086472	1.868408011	Tumor	BRCA
TCGA-A2-A3XV-01A	0.202531623	0.941493612	Tumor	BRCA
TCGA-BH-A0AW-01A	0.550165842	1.299935164	Tumor	BRCA
TCGA-AN-A0FF-01A	0.456064612	4.246547632	Tumor	BRCA
TCGA-AR-A24M-01A	0.3638649	5.100426	Tumor	BRCA
TCGA-BH-A0DP-11A	0.7344876	4.897318	Normal	BRCA
TCGA-E2-A2P6-01A	0.229351175	4.920046073	Tumor	BRCA
TCGA-C8-A130-01A	0.144024671	3.875793056	Tumor	BRCA
TCGA-C8-A274-01A	0.05090554	4.328973	Tumor	BRCA
TCGA-E9-A1RD-11A	1.286165793	3.010039753	Normal	BRCA
TCGA-D8-A73X-01A	0.649567969	4.175004507	Tumor	BRCA
TCGA-AO-A0JA-01A	0.658956755	4.089750991	Tumor	BRCA
TCGA-LL-A5YN-01A	0.249493425	2.878905863	Tumor	BRCA
TCGA-D8-A1XB-01A	0.333442009	4.428630355	Tumor	BRCA
TCGA-LL-A6FP-01A	0.02521537	1.54762	Tumor	BRCA
TCGA-A7-A26E-01B	1.005478595	5.528262771	Tumor	BRCA
TCGA-A7-A6VX-01A	0.12797568	1.968855162	Tumor	BRCA
TCGA-AC-A6IW-01A	0.194415487	2.348703973	Tumor	BRCA
TCGA-BH-A0C3-01A	2.18489147	4.571811877	Tumor	BRCA
TCGA-E9-A1NF-11A	1.447832	2.33917	Normal	BRCA
TCGA-E2-A1L9-01A	0.16416629	3.93195532	Tumor	BRCA
TCGA-BH-A1EV-01A	0.112990579	4.55652639	Tumor	BRCA
TCGA-A2-A3XX-01A	0.169025368	2.79396938	Tumor	BRCA
TCGA-E9-A1NA-01A	0.06132333	4.264687	Tumor	BRCA
TCGA-EW-A1OY-01A	0.099439783	4.362682508	Tumor	BRCA
TCGA-BH-A0AU-01A	0.6809779	4.978573	Tumor	BRCA
TCGA-B6-A0WS-01A	0.399521543	4.224810036	Tumor	BRCA
TCGA-B6-A0I5-01A	0.349887582	3.651200819	Tumor	BRCA
TCGA-E2-A14P-01A	0.392691053	2.514346386	Tumor	BRCA
TCGA-GM-A2DF-01A	0.847387786	3.194823453	Tumor	BRCA
TCGA-AQ-A04H-01B	0.1285076	6.505054	Tumor	BRCA
TCGA-AC-A6NO-01A	0.23601516	4.508430945	Tumor	BRCA
TCGA-BH-A0E9-01B	0.622259	4.521821	Tumor	BRCA
TCGA-E9-A1N4-11A	0.4052114	4.325276	Normal	BRCA
TCGA-BH-A0B1-01A	0.425183	4.246997	Tumor	BRCA
TCGA-AR-A0TW-01A	0.1200338	4.716782	Tumor	BRCA
TCGA-AN-A0FX-01A	0.341243762	3.836734106	Tumor	BRCA
TCGA-BH-A0BD-01A	0.624740383	4.030560396	Tumor	BRCA
TCGA-D8-A1JA-01A	0.03887787	3.149756	Tumor	BRCA
TCGA-S3-AA11-01A	0.10739229	4.407607162	Tumor	BRCA
TCGA-AO-A03T-01A	0.2629953	4.62416	Tumor	BRCA
TCGA-AC-A3YI-01A	0.935236101	3.654701758	Tumor	BRCA
TCGA-BH-A0B2-01A	1.032411193	3.699353156	Tumor	BRCA
TCGA-LL-A7T0-01A	0.097598736	3.562348884	Tumor	BRCA
TCGA-BH-A0DH-01A	0.2736951	4.98731	Tumor	BRCA
TCGA-AC-A8OQ-01A	0.778955368	3.160795001	Tumor	BRCA
TCGA-C8-A12N-01A	0.191435896	4.176075891	Tumor	BRCA
TCGA-AO-A03U-01B	0.571632	3.120924	Tumor	BRCA
TCGA-C8-A12T-01A	0.06378352	3.414028	Tumor	BRCA
TCGA-AO-A0J2-01A	0.05660186	0.5477677	Tumor	BRCA
TCGA-D8-A27R-01A	0.5084225	3.849152	Tumor	BRCA
TCGA-A2-A0EU-01A	0.134419022	5.236650509	Tumor	BRCA
TCGA-AO-A12D-01A	0.374227882	3.174475855	Tumor	BRCA
TCGA-D8-A1XT-01A	0.1158112	1.846532	Tumor	BRCA
TCGA-A2-A0CW-01A	0.04268311	3.78845	Tumor	BRCA
TCGA-E2-A10F-01A	0.409894416	4.3641466	Tumor	BRCA
TCGA-BH-A0E7-01A	0.098467316	5.224029422	Tumor	BRCA
TCGA-D8-A1XG-01A	0.059920195	4.602884963	Tumor	BRCA
TCGA-BH-A0AY-11A	1.472279208	3.865856906	Normal	BRCA
TCGA-E9-A1N8-01A	0.035553463	4.619740684	Tumor	BRCA
TCGA-E2-A2P5-01A	0.3446669	2.699075	Tumor	BRCA
TCGA-BH-A18P-11A	2.591037701	3.267432148	Normal	BRCA
TCGA-C8-A278-01A	0.1836436	1.66647	Tumor	BRCA
TCGA-A8-A08R-01A	0.082205844	4.029993275	Tumor	BRCA
TCGA-E2-A15A-01A	0.1181326	4.937272	Tumor	BRCA
TCGA-BH-A1FE-11B	0.65992002	4.044518437	Normal	BRCA
TCGA-BH-A1EO-11A	1.728734	1.816336	Normal	BRCA
TCGA-D8-A1JT-01A	0.01713797	4.538909	Tumor	BRCA
TCGA-D8-A142-01A	0.251285	2.569635	Tumor	BRCA
TCGA-A2-A3Y0-01A	0.0184773	1.121076	Tumor	BRCA
TCGA-AQ-A0Y5-01A	0.7616484	2.863786	Tumor	BRCA
TCGA-A8-A07W-01A	0.125550521	4.505101567	Tumor	BRCA
TCGA-A1-A0SM-01A	0.109372	3.669112	Tumor	BRCA
TCGA-AC-A3EH-01A	0.06786371	3.86949	Tumor	BRCA
TCGA-MS-A51U-01A	0.867099536	4.40998662	Tumor	BRCA
TCGA-AR-A24K-01A	0.0773254	5.373938	Tumor	BRCA
TCGA-AC-A2BM-01A	0.1853834	4.030967	Tumor	BRCA
TCGA-A2-A3XY-01A	0.6303495	1.55932	Tumor	BRCA
TCGA-E2-A14W-01A	0.003914166	5.199766	Tumor	BRCA
TCGA-BH-A1F8-01A	0.1909868	2.601636	Tumor	BRCA
TCGA-E9-A1RA-01A	0.261033104	4.329075056	Tumor	BRCA
TCGA-A8-A0A6-01A	0.449079633	3.765075301	Tumor	BRCA
TCGA-AC-A7VC-01A	0.055233346	2.647325619	Tumor	BRCA
TCGA-C8-A27B-01A	0.03272651	4.215586	Tumor	BRCA
TCGA-S3-AA15-01A	1.70678617	3.304561716	Tumor	BRCA
TCGA-BH-A1ES-01A	0.044148434	4.045104661	Tumor	BRCA
TCGA-E2-A1L6-01A	0.4935875	4.849656	Tumor	BRCA
TCGA-BH-A0DT-11A	0.940717272	4.650231989	Normal	BRCA
TCGA-E9-A1R0-01A	0.491060889	6.144730426	Tumor	BRCA
TCGA-BH-A0B6-01A	0.9072606	1.776496	Tumor	BRCA
TCGA-B6-A0RN-01A	0.660970319	4.07424389	Tumor	BRCA
TCGA-A8-A09W-01A	0.5663055	1.821854	Tumor	BRCA
TCGA-EW-A1P3-01A	0.557112097	3.812537723	Tumor	BRCA
TCGA-A7-A13F-11A	1.894638111	3.622392001	Normal	BRCA
TCGA-A2-A0T6-01A	1.172198278	3.31249628	Tumor	BRCA
TCGA-A7-A5ZW-01A	0.661606617	4.145094066	Tumor	BRCA
TCGA-BH-A203-01A	0.2340462	2.764849	Tumor	BRCA
TCGA-DS-A7WI-01A	0.034752849	2.453116849	Tumor	CESC
TCGA-EX-A449-01A	1.041311187	2.041345701	Tumor	CESC
TCGA-VS-A958-01A	0.014523123	3.060874425	Tumor	CESC
TCGA-MY-A5BE-01A	0.786582113	1.467309035	Tumor	CESC
TCGA-C5-A905-01A	0.03544537	3.268668	Tumor	CESC
TCGA-Q1-A73Q-01A	0.459090241	3.173219262	Tumor	CESC
TCGA-BI-A0VR-01A	0.204849442	1.975287817	Tumor	CESC
TCGA-EK-A2PK-01A	0.2456333	1.611801	Tumor	CESC
TCGA-FU-A3WB-01A	0.09677621	2.544923	Tumor	CESC
TCGA-MA-AA41-01A	0.019417682	1.795280827	Tumor	CESC
TCGA-IR-A3LK-01A	0.03049561	2.955294579	Tumor	CESC
TCGA-VS-A952-01A	0.048604451	2.4182075	Tumor	CESC
TCGA-C5-A8YT-01A	3.661170136	3.873123009	Tumor	CESC
TCGA-EA-A5ZD-01A	0.170816875	2.937494015	Tumor	CESC
TCGA-C5-A1MI-01A	0.5996779	2.540966	Tumor	CESC
TCGA-EK-A2RO-01A	0.091206193	2.506036273	Tumor	CESC
TCGA-FU-A3YQ-01A	0.8541103	2.539608	Tumor	CESC
TCGA-C5-A7CL-01A	0.037837256	3.676703244	Tumor	CESC
TCGA-VS-A9UB-01A	0.032643416	4.022767675	Tumor	CESC
TCGA-C5-A1BM-01A	0.09010539	1.894164	Tumor	CESC
TCGA-C5-A2LY-01A	0.192866418	2.416070124	Tumor	CESC
TCGA-EA-A50E-01A	0.833170337	3.289031081	Tumor	CESC
TCGA-ZJ-AAXU-01A	0.07427979	2.537446	Tumor	CESC
TCGA-HM-A6W2-01A	5.947632392	4.441180484	Tumor	CESC
TCGA-C5-A1MQ-01A	0.212629179	1.365879567	Tumor	CESC
TCGA-C5-A1BE-01B	0.06670112	3.154331	Tumor	CESC
TCGA-C5-A1MN-01A	0.03175371	2.905323	Tumor	CESC
TCGA-VS-A9U7-01A	0.06671436	2.148968	Tumor	CESC
TCGA-ZJ-AB0I-01A	0.00876749	4.572530696	Tumor	CESC
TCGA-LP-A4AX-01A	0.134388908	3.327404966	Tumor	CESC
TCGA-JW-A5VH-01A	0.230684281	2.053796124	Tumor	CESC
TCGA-C5-A902-01A	0.052880084	3.821001117	Tumor	CESC
TCGA-FU-A23L-01A	0.095441111	3.612748668	Tumor	CESC
TCGA-FU-A3NI-01A	0.7902012	3.040733	Tumor	CESC
TCGA-VS-A9UT-01A	0.247421961	3.074327459	Tumor	CESC
TCGA-C5-A8YR-01A	0.057070002	4.538342672	Tumor	CESC
TCGA-VS-A94X-01A	0.025907	3.939064	Tumor	CESC
TCGA-VS-A8EK-01A	0.03535881	3.474826	Tumor	CESC
TCGA-FU-A3HZ-01A	1.319309961	1.074819749	Tumor	CESC
TCGA-ZJ-AAXT-01A	0.01366905	1.877424	Tumor	CESC
TCGA-C5-A2LT-01A	0.05443456	3.40568	Tumor	CESC
TCGA-WL-A834-01A	0.052921192	3.841044618	Tumor	CESC
TCGA-FU-A40J-01A	0.2281405	3.091168	Tumor	CESC
TCGA-MU-A5YI-01A	0.9557644	2.998005	Tumor	CESC
TCGA-MA-AA3W-01A	2.576609037	3.687559158	Tumor	CESC
TCGA-EK-A2PG-01A	0.006101319	2.893647	Tumor	CESC
TCGA-UC-A7PG-06A	0.063489305	2.81108726	Tumor	CESC
TCGA-EA-A5ZE-01A	0.420524413	2.401131499	Tumor	CESC
TCGA-4J-AA1J-01A	1.491699465	3.310218317	Tumor	CESC
TCGA-C5-A7CH-01A	0.026319491	3.120360148	Tumor	CESC
TCGA-C5-A8XH-01A	0.115317	3.112829	Tumor	CESC
TCGA-JW-A69B-01A	0.126183983	1.005682614	Tumor	CESC
TCGA-ZX-AA5X-01A	0.341209084	3.335778873	Tumor	CESC
TCGA-VS-A9V0-01A	0.01772016	3.216207145	Tumor	CESC
TCGA-EA-A97N-01A	0.163492839	3.811248786	Tumor	CESC
TCGA-Q1-A73S-01A	0.483075083	2.772358629	Tumor	CESC
TCGA-ZJ-AAXA-01A	0.08180757	3.174996	Tumor	CESC
TCGA-DS-A0VL-01A	0.283521	3.985019	Tumor	CESC
TCGA-C5-A1BN-01B	0.056670793	3.399909721	Tumor	CESC
TCGA-EK-A2IR-01A	0.02862997	4.346573	Tumor	CESC
TCGA-C5-A2M1-01A	0.1917298	3.40596	Tumor	CESC
TCGA-C5-A7CJ-01A	0.437318068	2.785708468	Tumor	CESC
TCGA-EA-A1QT-01A	0.1301928	3.09339	Tumor	CESC
TCGA-VS-A957-01A	0.01849	3.260426651	Tumor	CESC
TCGA-JW-A5VK-01A	0.02000165	2.078323	Tumor	CESC
TCGA-EK-A2R7-01A	0.4714296	2.228521	Tumor	CESC
TCGA-EA-A4BA-01A	1.722982117	1.481144928	Tumor	CESC
TCGA-EA-A411-01A	0.5839456	2.806872	Tumor	CESC
TCGA-HM-A6W2-06A	0.389285431	5.239524822	Tumor	CESC
TCGA-C5-A7UE-01A	0.08388362	2.65671106	Tumor	CESC
TCGA-JW-A5VI-01A	0.1692113	3.96814	Tumor	CESC
TCGA-VS-A9UD-01A	0.007425158	0.663403875	Tumor	CESC
TCGA-DS-A0VN-01A	0.03608522	2.271277	Tumor	CESC
TCGA-HM-A3JK-01A	0.825873436	3.427993986	Tumor	CESC
TCGA-LP-A5U3-01A	0.06055677	3.155385	Tumor	CESC
TCGA-DG-A2KH-01A	0.032045605	2.113335199	Tumor	CESC
TCGA-C5-A2LS-01A	0.356405458	3.1607626	Tumor	CESC
TCGA-IR-A3LH-01A	0.379403338	2.617941854	Tumor	CESC
TCGA-Q1-A5R3-01A	0.01720097	1.376887	Tumor	CESC
TCGA-MA-AA3X-01A	0.05794447	2.479293	Tumor	CESC
TCGA-VS-A954-01A	0.055304221	2.418517308	Tumor	CESC
TCGA-EA-A3HS-01A	0.2921719	3.978068	Tumor	CESC
TCGA-EA-A3HR-01A	0.4648862	3.809626	Tumor	CESC
TCGA-ZJ-AB0H-01A	0.176273166	2.908097249	Tumor	CESC
TCGA-JX-A3Q0-01A	0.037160243	2.985890587	Tumor	CESC
TCGA-DS-A3LQ-01A	0.2437607	2.950458	Tumor	CESC
TCGA-EK-A2R8-01A	0.0202505	2.870962	Tumor	CESC
TCGA-FU-A3TX-01A	3.683249	2.835754	Tumor	CESC
TCGA-EA-A556-01A	0.576670314	3.601502879	Tumor	CESC
TCGA-VS-A9UO-01A	0.01652873	3.008757	Tumor	CESC
TCGA-EX-A3L1-01A	0.04529523	4.454655	Tumor	CESC
TCGA-C5-A7CM-01A	0.02290184	3.21847494	Tumor	CESC
TCGA-ZJ-AAXF-01A	0.327590191	2.7941498	Tumor	CESC
TCGA-2W-A8YY-01A	0.421465763	2.590330516	Tumor	CESC
TCGA-VS-A9UR-01A	0.575131911	2.028478319	Tumor	CESC
TCGA-C5-A7X3-01A	0.13095114	4.689488788	Tumor	CESC
TCGA-HM-A4S6-01A	0.083924333	3.269700526	Tumor	CESC
TCGA-FU-A770-01A	0.228303937	1.901688966	Tumor	CESC
TCGA-VS-A9UC-01A	0.2151091	3.648487	Tumor	CESC
TCGA-DS-A1OC-01A	0.1383496	4.182974	Tumor	CESC
TCGA-EX-A69M-01A	0.110769235	2.815346196	Tumor	CESC
TCGA-C5-A1MK-01A	0.130781898	2.838679482	Tumor	CESC
TCGA-JW-A5VJ-01A	0.05257374	2.767492	Tumor	CESC
TCGA-EX-A1H6-01B	1.881352698	1.54783423	Tumor	CESC
TCGA-EA-A3Y4-01A	0.06852324	3.08264	Tumor	CESC
TCGA-JW-A5VL-01A	0.03135865	4.127308	Tumor	CESC
TCGA-EA-A1QS-01A	1.935075	3.837223	Tumor	CESC
TCGA-EK-A2PM-01A	0	1.063915	Tumor	CESC
TCGA-JX-A3PZ-01A	0.012338898	2.746609016	Tumor	CESC
TCGA-DG-A2KK-01A	0.05857875	1.980541	Tumor	CESC
TCGA-VS-A8QM-01A	0.332269755	3.067812341	Tumor	CESC
TCGA-C5-A7CO-01A	0.2257879	2.942593	Tumor	CESC
TCGA-VS-A9UH-01A	0.089684942	2.263375484	Tumor	CESC
TCGA-EA-A439-01A	0.1683715	2.455481	Tumor	CESC
TCGA-EK-A3GJ-01A	0.005358438	2.25842	Tumor	CESC
TCGA-EA-A3HQ-01A	0.122619	3.900282	Tumor	CESC
TCGA-EA-A6QX-01A	0.1372042	2.173276	Tumor	CESC
TCGA-C5-A7UI-01A	0.128377422	1.356098847	Tumor	CESC
TCGA-ZJ-AAXD-01A	0.504893085	2.687571264	Tumor	CESC
TCGA-LP-A4AV-01A	0.201044845	2.299750702	Tumor	CESC
TCGA-VS-A950-01A	0.044013575	4.543744015	Tumor	CESC
TCGA-C5-A3HD-01B	0.008666233	4.105097	Tumor	CESC
TCGA-DS-A5RQ-01A	0.1254422	2.230118	Tumor	CESC
TCGA-VS-A9UP-01A	0.310099889	3.435254073	Tumor	CESC
TCGA-C5-A7CG-01A	0.3051875	2.008551	Tumor	CESC
TCGA-MY-A5BD-01A	1.1703094	3.246790943	Tumor	CESC
TCGA-C5-A1M6-01A	0.344986357	1.786994931	Tumor	CESC
TCGA-VS-A8QF-01A	0.222519736	3.147997894	Tumor	CESC
TCGA-EK-A2RE-01A	0.046356908	2.759315174	Tumor	CESC
TCGA-UC-A7PG-01A	0.319006699	3.361435368	Tumor	CESC
TCGA-VS-AA62-01A	0.0483057	4.283999871	Tumor	CESC
TCGA-C5-A2M2-01A	0.02584127	3.772591	Tumor	CESC
TCGA-MA-AA3Y-01A	0.1360857	3.182687	Tumor	CESC
TCGA-MY-A913-01A	0.031000124	3.476584181	Tumor	CESC
TCGA-C5-A7CK-01A	0.1238823	4.00578	Tumor	CESC
TCGA-UC-A7PI-01A	0.1923796	2.456134	Tumor	CESC
TCGA-C5-A7X5-01A	0.003002369	3.353485921	Tumor	CESC
TCGA-DG-A2KJ-01A	0.202863062	0.196327824	Tumor	CESC
TCGA-VS-A9V3-01A	0.086332585	2.299363631	Tumor	CESC
TCGA-DS-A7WF-01A	0.2986475	3.84721	Tumor	CESC
TCGA-C5-A8XK-01A	0.015298731	4.215967669	Tumor	CESC
TCGA-EA-A5FO-01A	0.008136165	2.182576804	Tumor	CESC
TCGA-VS-A9UZ-01A	0.174591561	1.966740925	Tumor	CESC
TCGA-EK-A2IP-01A	0.047098701	3.827022355	Tumor	CESC
TCGA-VS-A94W-01A	0.117505697	3.057867915	Tumor	CESC
TCGA-DS-A1OB-01A	0.08740799	1.010701	Tumor	CESC
TCGA-EA-A410-01A	0.247650306	2.18111622	Tumor	CESC
TCGA-EX-A8YF-01A	0.379639366	1.828969762	Tumor	CESC
TCGA-EK-A2H0-01A	0.03511517	3.931633	Tumor	CESC
TCGA-VS-A9UV-01A	0.131706642	1.573492555	Tumor	CESC
TCGA-LP-A7HU-01A	1.273451598	2.47590975	Tumor	CESC
TCGA-VS-A8EI-01A	0.433443016	2.878621492	Tumor	CESC
TCGA-BI-A0VS-01A	0.1321731	3.586833	Tumor	CESC
TCGA-DS-A0VM-01A	0.01868406	2.913652	Tumor	CESC
TCGA-IR-A3LB-01A	0.5974495	2.236774	Tumor	CESC
TCGA-VS-A8EC-01A	1.035123	3.644144	Tumor	CESC
TCGA-VS-A9V2-01A	0.371864542	2.999468168	Tumor	CESC
TCGA-EK-A3GN-01A	0.002622891	3.366211	Tumor	CESC
TCGA-IR-A3LA-01A	0.1792673	5.762948	Tumor	CESC
TCGA-C5-A7X8-01A	1.712072183	1.759788206	Tumor	CESC
TCGA-EK-A2RL-01A	0.2139816	2.301249	Tumor	CESC
TCGA-C5-A0TN-01A	0.003892104	3.565991185	Tumor	CESC
TCGA-FU-A57G-01A	0.353251688	2.553200715	Tumor	CESC
TCGA-EK-A2PI-01A	0.1209354	5.257669	Tumor	CESC
TCGA-Q1-A73P-01A	0.1517883	1.920877	Tumor	CESC
TCGA-C5-A1MP-01A	0.854614751	1.702377861	Tumor	CESC
TCGA-VS-A8EL-01A	0.01895051	3.016512	Tumor	CESC
TCGA-C5-A1BQ-01C	0.01391708	1.690324	Tumor	CESC
TCGA-ZJ-AAXI-01A	0.092867483	2.81066763	Tumor	CESC
TCGA-FU-A23K-01A	1.626323862	1.740749026	Tumor	CESC
TCGA-Q1-A6DT-01A	0.004063452	3.61673932	Tumor	CESC
TCGA-EK-A2H1-01A	0.129818524	3.359400204	Tumor	CESC
TCGA-C5-A1M5-01A	0.267751916	2.411536342	Tumor	CESC
TCGA-EA-A44S-01A	0.4456774	2.781687	Tumor	CESC
TCGA-EA-A78R-01A	0.247959314	2.398540401	Tumor	CESC
TCGA-C5-A7XC-01A	0.509211713	3.818838095	Tumor	CESC
TCGA-VS-A9V4-01A	0.035678514	2.003539626	Tumor	CESC
TCGA-EK-A2RA-01A	0.240342	2.934526	Tumor	CESC
TCGA-EX-A1H5-01A	0.223665998	2.423088231	Tumor	CESC
TCGA-VS-A953-01A	0.002727976	2.744219	Tumor	CESC
TCGA-MA-AA3Z-01A	0.004451291	2.091938501	Tumor	CESC
TCGA-VS-A959-01A	0.088338038	2.941794007	Tumor	CESC
TCGA-FU-A3EO-01A	0.377903945	1.213131175	Tumor	CESC
TCGA-BI-A20A-01A	0.373125957	2.410569756	Tumor	CESC
TCGA-DS-A1OD-01A	0.3956853	3.234459	Tumor	CESC
TCGA-C5-A1M9-01A	0.00218174	2.688174	Tumor	CESC
TCGA-MY-A5BF-11A	1.087189512	2.975254057	Normal	CESC
TCGA-Q1-A6DW-01A	0.07144928	1.983215	Tumor	CESC
TCGA-C5-A3HF-01A	0.394902	2.775606	Tumor	CESC
TCGA-VS-A8Q9-01A	0.036431034	4.970145987	Tumor	CESC
TCGA-Q1-A5R2-01A	0.2251362	2.005755	Tumor	CESC
TCGA-VS-A8Q8-01A	0.124504429	2.985194204	Tumor	CESC
TCGA-C5-A1BJ-01A	0.7863455	3.290887	Tumor	CESC
TCGA-Q1-A6DV-01A	0.2178119	3.180524	Tumor	CESC
TCGA-EK-A3GK-01A	0.184760729	2.547539045	Tumor	CESC
TCGA-IR-A3LF-01A	0.4233734	2.538381	Tumor	CESC
TCGA-C5-A1M7-01A	0.1581333	2.724531	Tumor	CESC
TCGA-EK-A2PL-01A	0.013492644	3.889341525	Tumor	CESC
TCGA-LP-A4AU-01A	0.06675046	2.548478	Tumor	CESC
TCGA-ZJ-AAXJ-01A	0.137225148	2.689863362	Tumor	CESC
TCGA-VS-A94Z-01A	0.223925908	2.707746827	Tumor	CESC
TCGA-EK-A2GZ-01A	0.0249087	3.468219	Tumor	CESC
TCGA-JW-A852-01A	0.06993384	1.343812	Tumor	CESC
TCGA-VS-A9V5-01A	0.068672992	1.714375243	Tumor	CESC
TCGA-ZJ-AAXB-01A	0.024712213	3.329575572	Tumor	CESC
TCGA-EK-A2R9-01A	0.1787303	3.274831	Tumor	CESC
TCGA-C5-A3HE-01A	0.179554759	2.034014727	Tumor	CESC
TCGA-ZJ-A8QR-01A	0.016923215	3.779287072	Tumor	CESC
TCGA-EK-A2RC-01A	0.2862467	2.999269	Tumor	CESC
TCGA-C5-A1ML-01A	0.103739894	3.031466861	Tumor	CESC
TCGA-FU-A5XV-01A	0.075683378	2.888131156	Tumor	CESC
TCGA-EA-A43B-01A	0.175229916	3.093025573	Tumor	CESC
TCGA-MA-AA42-01A	0.05318941	1.633655	Tumor	CESC
TCGA-VS-A9UJ-01A	0.010998215	2.851763611	Tumor	CESC
TCGA-VS-A9V1-01A	0.006138797	1.664383793	Tumor	CESC
TCGA-JW-AAVH-01A	0.042081381	3.01124995	Tumor	CESC
TCGA-VS-A8EJ-01A	0.3630373	1.680289	Tumor	CESC
TCGA-Q1-A73O-01A	0.04003456	3.821844	Tumor	CESC
TCGA-FU-A2QG-01A	0.01830648	3.313015	Tumor	CESC
TCGA-DS-A1O9-01A	0.3727441	2.470905	Tumor	CESC
TCGA-VS-A8QA-01A	0.01454003	1.648914	Tumor	CESC
TCGA-C5-A1MH-01A	0.2308894	2.321166	Tumor	CESC
TCGA-XS-A8TJ-01A	0.674564229	2.038427003	Tumor	CESC
TCGA-C5-A1ME-01A	0.388757	2.188914	Tumor	CESC
TCGA-C5-A2LZ-01A	0.09240726	3.324301	Tumor	CESC
TCGA-HM-A3JJ-11A	2.47493	2.431371	Normal	CESC
TCGA-GH-A9DA-01A	0.025096258	4.66718538	Tumor	CESC
TCGA-VS-A8QH-01A	0.016793959	2.34565229	Tumor	CESC
TCGA-VS-A9U6-01A	0.03735245	4.092553	Tumor	CESC
TCGA-C5-A8YQ-01A	0.09864311	3.918727	Tumor	CESC
TCGA-DS-A1OA-01A	0.3919933	3.894017	Tumor	CESC
TCGA-HG-A2PA-01A	0.813423017	3.77111906	Tumor	CESC
TCGA-EA-A3QD-01A	0.4824339	1.936131	Tumor	CESC
TCGA-C5-A7UC-01A	0.006890075	3.705119	Tumor	CESC
TCGA-MA-AA43-01A	0.034518267	3.699278639	Tumor	CESC
TCGA-Q1-A73R-01A	0.06334725	4.059259	Tumor	CESC
TCGA-PN-A8MA-01A	1.006340919	1.566483931	Tumor	CESC
TCGA-C5-A2LV-01A	0.06267091	3.329244	Tumor	CESC
TCGA-VS-A9UQ-01A	0.902246846	3.33510767	Tumor	CESC
TCGA-MY-A5BF-01A	0.02912486	1.812836	Tumor	CESC
TCGA-JX-A3Q8-01A	0.903939228	2.673937952	Tumor	CESC
TCGA-VS-A9UM-01A	0.279655075	3.714731828	Tumor	CESC
TCGA-VS-A8EH-01A	0.04980667	3.769238	Tumor	CESC
TCGA-LP-A4AW-01A	0.745654469	2.829385124	Tumor	CESC
TCGA-C5-A1MJ-01A	0.19654471	2.645927311	Tumor	CESC
TCGA-UC-A7PD-01A	0.03369488	3.819426	Tumor	CESC
TCGA-EK-A2RK-01A	0.1552111	1.087867	Tumor	CESC
TCGA-Q1-A5R1-01A	0.241016315	2.984793909	Tumor	CESC
TCGA-VS-A9U5-01A	0.203897855	2.716308125	Tumor	CESC
TCGA-EA-A3QE-01A	0.2936687	2.771941	Tumor	CESC
TCGA-EK-A3GM-01A	0	0.21727418	Tumor	CESC
TCGA-EA-A3HT-01A	0.2463371	2.810464	Tumor	CESC
TCGA-IR-A3L7-01A	0.643508506	2.372352459	Tumor	CESC
TCGA-C5-A2LX-01A	0.1210989	2.092465	Tumor	CESC
TCGA-MU-A51Y-01A	0.4125478	2.299515	Tumor	CESC
TCGA-JX-A5QV-01A	0.064230307	3.148014254	Tumor	CESC
TCGA-FU-A3HY-01A	0.03788182	3.25961	Tumor	CESC
TCGA-MU-A8JM-01A	0.025183184	2.975698575	Tumor	CESC
TCGA-RA-A741-01A	0.358520814	3.249236699	Tumor	CESC
TCGA-C5-A1BF-01B	0.3572713	4.708936	Tumor	CESC
TCGA-C5-A3HL-01A	0.07187841	2.739313	Tumor	CESC
TCGA-EK-A2RN-01A	0.148085006	2.09331093	Tumor	CESC
TCGA-C5-A901-01A	0.7205837	3.142291	Tumor	CESC
TCGA-VS-A9UI-01A	0.011437186	3.035098053	Tumor	CESC
TCGA-VS-A9UY-01A	0.031373715	4.261791293	Tumor	CESC
TCGA-C5-A1MF-01A	0.106775049	1.314345639	Tumor	CESC
TCGA-VS-A9UL-01A	0.085073072	1.574763371	Tumor	CESC
TCGA-ZJ-AAXN-01A	0.02448608	4.141396	Tumor	CESC
TCGA-ZJ-A8QQ-01A	0.01346055	4.211383	Tumor	CESC
TCGA-C5-A8XI-01A	0.1524819	2.58556	Tumor	CESC
TCGA-C5-A8XJ-01A	0.1413025	3.496617	Tumor	CESC
TCGA-EA-A5ZF-01A	0.37446806	2.084873746	Tumor	CESC
TCGA-IR-A3LC-01A	0.7768796	2.194632	Tumor	CESC
[truncated: 9,058 more rows]
