# Supplementary material for: Pan-Cancer Analysis of IGF-1 and IGF-1R as Potential Prognostic Biomarkers and Immunotherapy Targets
Source: Front Oncol. 2021 Nov 5;11:755341. doi: 10.3389/fonc.2021.755341 (PMC8602838; doi:10.3389/fonc.2021.755341)
Supplement: Supplementary file 6 [file DataSheet_2.csv]

ACC: Adrenocortical carcinoma
BLCA: Bladder Urothelial Carcinoma
BRCA: Breast invasive carcinoma
CESC: Cervical squamous cell carcinoma and endocervical adenocarcinoma
CHOL: Cholangiocarcinoma
COAD: Colon adenocarcinoma
DLBC: Lymphoid Neoplasm Diffuse Large B-cell Lymphoma
ESCA: Esophageal carcinoma
GBM: Glioblastoma multiforme
HNSC: Head and Neck squamous cell carcinoma
KICH: Kidney Chromophobe
KIRC: Kidney renal clear cell carcinoma
KIRP: Kidney renal papillary cell carcinoma
LAML: Acute Myeloid Leukemia
LGG: Brain Lower Grade Glioma
LIHC: Liver hepatocellular carcinoma
LUAD: Lung adenocarcinoma
LUSC: Lung squamous cell carcinoma
MESO: Mesothelioma
OV: Ovarian serous cystadenocarcinoma
PAAD: Pancreatic adenocarcinoma
PCPG: Pheochromocytoma and Paraganglioma
PRAD: Prostate adenocarcinoma
READ: Rectum adenocarcinoma
SARC: Sarcoma
SKCM: Skin Cutaneous Melanoma
STAD: Stomach adenocarcinoma
TGCT: Testicular Germ Cell Tumors
THCA: Thyroid carcinoma
THYM: Thymoma
UCEC: Uterine Corpus Endometrial Carcinoma
UCS: Uterine Carcinosarcoma
UVM: Uveal Melanoma
