# Supplementary material for: Pan-Cancer Analysis of IGF-1 and IGF-1R as Potential Prognostic Biomarkers and Immunotherapy Targets
Source: Front Oncol. 2021 Nov 5;11:755341. doi: 10.3389/fonc.2021.755341 (PMC8602838; doi:10.3389/fonc.2021.755341)
Supplement: Supplementary file 9 [file Table_1.xls]

NAME	DESCRIPTION	GENE_SYMBOL	GENE_TITLE	SCORE
INO80B	na	null	null	0.3556687
ARRDC1	na	null	null	0.3395033
TLCD1	na	null	null	0.3257525
SSH3	na	null	null	0.32449138
ELMO3	na	null	null	0.30883774
SLC12A9-AS1	na	null	null	0.30736095
NT5C	na	null	null	0.30465543
CNKSR1	na	null	null	0.30446532
CHCHD10	na	null	null	0.30359122
RASSF7	na	null	null	0.3017732
SCRN2	na	null	null	0.29871577
BAIAP2L1	na	null	null	0.29685467
SIRT7	na	null	null	0.29593012
PTCD1	na	null	null	0.29018188
MRPL24	na	null	null	0.28974995
ULK3	na	null	null	0.2890783
SPINT1-AS1	na	null	null	0.288356
CHMP2A	na	null	null	0.28805238
TMEM120A	na	null	null	0.28644416
PNKP	na	null	null	0.28617546
PKP3	na	null	null	0.28585345
CRACR2B	na	null	null	0.28292954
NDUFV1	na	null	null	0.28283027
PPP1R16A	na	null	null	0.28263322
ZNF385C	na	null	null	0.2821336
MST1R	na	null	null	0.28184822
FASTK	na	null	null	0.2818244
PPP1R13L	na	null	null	0.28148645
ALKBH4	na	null	null	0.28123868
INO80E	na	null	null	0.2808155
KAT2A	na	null	null	0.28027207
NDUFAF3	na	null	null	0.2798398
TKFC	na	null	null	0.27966952
OXLD1	na	null	null	0.27937323
CDPF1	na	null	null	0.2771578
NELFA	na	null	null	0.27678847
PCYT2	na	null	null	0.27672598
LAD1	na	null	null	0.27627254
ARHGEF16	na	null	null	0.27592146
WDR83	na	null	null	0.2755923
CAPN12	na	null	null	0.27480987
ZNF692	na	null	null	0.27411753
TUT1	na	null	null	0.27354577
C1orf35	na	null	null	0.27289385
EVPL	na	null	null	0.27273425
PSMC5	na	null	null	0.27176157
BCS1L	na	null	null	0.2714095
MRPL38	na	null	null	0.27087095
RECQL5	na	null	null	0.27038375
GIGYF1	na	null	null	0.26916707
NCKIPSD	na	null	null	0.26881078
NIT1	na	null	null	0.26867267
RBBP8NL	na	null	null	0.2684829
DDTL	na	null	null	0.26833588
FAM207A	na	null	null	0.267309
IDUA	na	null	null	0.26599115
POLR2J	na	null	null	0.26575115
LETMD1	na	null	null	0.26559794
LOC171391	na	null	null	0.26459303
BUD23	na	null	null	0.2644509
KRTCAP2	na	null	null	0.26425523
TMCO6	na	null	null	0.26385772
ZNHIT2	na	null	null	0.26376867
NDUFS8	na	null	null	0.2629038
PRKRIP1	na	null	null	0.2626257
KRTCAP3	na	null	null	0.26260334
ETFB	na	null	null	0.26206565
NAPRT	na	null	null	0.26201624
MIR200CHG	na	null	null	0.26183897
DHRS11	na	null	null	0.26054218
MRM1	na	null	null	0.2602628
ARMC7	na	null	null	0.26021397
FBXO24	na	null	null	0.25994176
NAA80	na	null	null	0.2599155
MOSPD3	na	null	null	0.25958204
SPSB2	na	null	null	0.25932232
LOC105369632	na	null	null	0.25932232
MIR25	na	null	null	0.25927263
RFNG	na	null	null	0.25920665
TMEM175	na	null	null	0.2587686
ABHD11	na	null	null	0.2586223
PACSIN3	na	null	null	0.25848913
CDK5RAP3	na	null	null	0.25843722
PPP1R35	na	null	null	0.25787535
LLGL2	na	null	null	0.25786397
DDT	na	null	null	0.25767615
RAB25	na	null	null	0.25767246
ABHD14B	na	null	null	0.25757995
SRRT	na	null	null	0.25739068
SH2D3A	na	null	null	0.2568217
SLC2A4RG	na	null	null	0.2566072
DNAJC17	na	null	null	0.2562628
SHARPIN	na	null	null	0.25625294
TKT	na	null	null	0.25600022
SH3D21	na	null	null	0.25515184
ATP5F1D	na	null	null	0.25434107
ALS2CL	na	null	null	0.2541416
PAXX	na	null	null	0.25375882
EPS8L1	na	null	null	0.25343186
TMEM54	na	null	null	0.25337043
POLR2H	na	null	null	0.25316226
TSTD1	na	null	null	0.25264412
COMMD4	na	null	null	0.25238523
NSUN5	na	null	null	0.2520828
STAG3L5P-PVRIG2P-PILRB	na	null	null	0.2513139
TSEN54	na	null	null	0.25041008
ACP6	na	null	null	0.25018883
SPR	na	null	null	0.2500932
CCS	na	null	null	0.24999124
AP1M2	na	null	null	0.24985576
PMVK	na	null	null	0.24923529
FAM86EP	na	null	null	0.24896383
KIFC2	na	null	null	0.24863164
WDR74	na	null	null	0.24845216
NOXA1	na	null	null	0.2483958
UBXN1	na	null	null	0.24833389
EXD3	na	null	null	0.24801648
TRIP6	na	null	null	0.2476693
MUC1	na	null	null	0.24729867
TMUB1	na	null	null	0.24721462
ATP5PD	na	null	null	0.24682304
RGL3	na	null	null	0.24682203
TEPSIN	na	null	null	0.24638095
DUS1L	na	null	null	0.24624673
CDC42BPG	na	null	null	0.24606031
ACBD4	na	null	null	0.24576004
GLI4	na	null	null	0.24560061
CTBP1	na	null	null	0.24533775
HGS	na	null	null	0.24528714
PLEKHH3	na	null	null	0.24429178
OVOL2	na	null	null	0.24401255
TCIRG1	na	null	null	0.24364746
CCDC24	na	null	null	0.24342148
LMNTD2	na	null	null	0.24297643
PMF1	na	null	null	0.24279565
TMEM92	na	null	null	0.24266985
MZT2B	na	null	null	0.24258679
SGSM2	na	null	null	0.24238883
IFRD2	na	null	null	0.24227425
MYL5	na	null	null	0.24220984
DNAJC30	na	null	null	0.24219114
ANKRD24	na	null	null	0.24201714
CIB1	na	null	null	0.24194115
DHX34	na	null	null	0.24143139
LMTK3	na	null	null	0.24063182
FAM173A	na	null	null	0.24061993
MRPL55	na	null	null	0.24036984
SLC25A10	na	null	null	0.23999788
CACNB1	na	null	null	0.2397762
SURF2	na	null	null	0.23971698
EPS8L2	na	null	null	0.23971109
MRPL23	na	null	null	0.23959069
LOC107987373	na	null	null	0.23959069
SNRNP35	na	null	null	0.23889878
AAMP	na	null	null	0.23866288
TMEM184A	na	null	null	0.23813534
ZFYVE19	na	null	null	0.23812121
SNRPA	na	null	null	0.2380276
PHKG2	na	null	null	0.2380224
MPP3	na	null	null	0.23779841
MGST1	na	null	null	0.23713705
EML2	na	null	null	0.23700789
TNK1	na	null	null	0.23676728
P4HTM	na	null	null	0.23674516
BRMS1	na	null	null	0.23648894
PCSK4	na	null	null	0.23638754
BICDL2	na	null	null	0.23599996
TUBG2	na	null	null	0.2359996
ZNF837	na	null	null	0.23575325
COASY	na	null	null	0.23562846
ATG4B	na	null	null	0.23554327
NPAS1	na	null	null	0.2351241
RAD9A	na	null	null	0.23492467
CCDC12	na	null	null	0.23491548
ASIC3	na	null	null	0.23480192
TMC4	na	null	null	0.23464163
DCST2	na	null	null	0.2340135
NSUN5P1	na	null	null	0.23397453
SLC16A5	na	null	null	0.23391004
WBP2	na	null	null	0.23373184
TEX264	na	null	null	0.23367679
CCDC57	na	null	null	0.23349187
MZT2A	na	null	null	0.23335513
HDHD3	na	null	null	0.23322913
LBHD1	na	null	null	0.23305671
EEF1G	na	null	null	0.23297493
TMEM134	na	null	null	0.23287775
RPL13AP20	na	null	null	0.23275533
ABCC3	na	null	null	0.2327095
MIR210HG	na	null	null	0.23266509
TTC22	na	null	null	0.23184356
SYTL1	na	null	null	0.23165037
CDK10	na	null	null	0.23157082
C6orf136	na	null	null	0.23124216
HDAC10	na	null	null	0.23123758
CLK2	na	null	null	0.23119599
PAM16	na	null	null	0.2311385
TNIP2	na	null	null	0.22985063
PIDD1	na	null	null	0.22972211
NAT9	na	null	null	0.22949353
FAM83H	na	null	null	0.22945723
GSTP1	na	null	null	0.22917652
SLC12A9	na	null	null	0.22884817
RRP1	na	null	null	0.22875218
LOC101929240	na	null	null	0.22861356
MPI	na	null	null	0.22856724
CCDC137	na	null	null	0.228543
SHROOM1	na	null	null	0.22834647
CLN6	na	null	null	0.22825012
RNF208	na	null	null	0.2277846
TJP3	na	null	null	0.22774585
COQ4	na	null	null	0.22771983
PARP10	na	null	null	0.22740394
QARS	na	null	null	0.22728312
DOC2A	na	null	null	0.22720203
UQCRC1	na	null	null	0.22709258
DGAT1	na	null	null	0.22708334
MYO19	na	null	null	0.22699733
AMN	na	null	null	0.2266651
D2HGDH	na	null	null	0.22633833
SUGP1	na	null	null	0.2259992
BLOC1S4	na	null	null	0.22579835
ING5	na	null	null	0.22569013
SLC26A6	na	null	null	0.22540438
TMEM238	na	null	null	0.2252246
CTTN	na	null	null	0.2251746
FAHD2CP	na	null	null	0.22508742
DNPH1	na	null	null	0.22503443
PRRT3-AS1	na	null	null	0.22475904
FBF1	na	null	null	0.22468905
ALDOA	na	null	null	0.22462966
MUS81	na	null	null	0.22433326
SH3YL1	na	null	null	0.22432397
LAMTOR2	na	null	null	0.22426859
SPINT1	na	null	null	0.22380719
ZFAND2B	na	null	null	0.22379221
MACROD1	na	null	null	0.22370991
NEK8	na	null	null	0.22339793
EBPL	na	null	null	0.22326846
LRRC45	na	null	null	0.2230774
FBXL6	na	null	null	0.22299257
NSUN5P2	na	null	null	0.222759
LINC00910	na	null	null	0.22273958
CCER2	na	null	null	0.22252236
C19orf24	na	null	null	0.2223779
MAP11	na	null	null	0.2221757
C19orf33	na	null	null	0.2221439
NPRL2	na	null	null	0.22198595
ZNF408	na	null	null	0.22158289
ARHGAP27	na	null	null	0.22152014
METTL27	na	null	null	0.2213992
ECI1	na	null	null	0.22131144
PCGF1	na	null	null	0.22121187
NMRAL1	na	null	null	0.22116682
HDAC4-AS1	na	null	null	0.22108932
SLC37A4	na	null	null	0.22070026
MAN2C1	na	null	null	0.22058627
DMKN	na	null	null	0.22017741
CHTOP	na	null	null	0.22013421
E4F1	na	null	null	0.2201235
STX1A	na	null	null	0.2196979
DECR2	na	null	null	0.21947742
ZBTB11-AS1	na	null	null	0.21946009
METTL17	na	null	null	0.21932366
SLC26A1	na	null	null	0.21901256
SRRM2-AS1	na	null	null	0.21868488
QTRT1	na	null	null	0.21837732
GDPGP1	na	null	null	0.2181439
CCDC61	na	null	null	0.2179943
IRF3	na	null	null	0.21780926
NFKBIL1	na	null	null	0.21750106
FN3K	na	null	null	0.21746208
TMEM143	na	null	null	0.2171487
KYAT1	na	null	null	0.2170817
ZNF444	na	null	null	0.21702455
ACADVL	na	null	null	0.21683924
FAAH	na	null	null	0.21663707
RRNAD1	na	null	null	0.21654232
ZNF524	na	null	null	0.2163829
RPS2	na	null	null	0.21632573
LIAS	na	null	null	0.21631262
DNAJB2	na	null	null	0.21630758
DCST1	na	null	null	0.21611193
FAM98C	na	null	null	0.21604641
HEXIM2	na	null	null	0.21568088
HOOK2	na	null	null	0.21566334
YBEY	na	null	null	0.21548727
VARS2	na	null	null	0.21548508
DCXR	na	null	null	0.21541256
TRMT2A	na	null	null	0.21512985
MRPL12	na	null	null	0.21498747
ACADS	na	null	null	0.2147094
POLL	na	null	null	0.21455337
PERM1	na	null	null	0.21454863
TCEA3	na	null	null	0.21454386
TRMT1	na	null	null	0.21443178
PELP1	na	null	null	0.21403766
RHPN1	na	null	null	0.21395317
SNRNP70	na	null	null	0.21386568
NECTIN4	na	null	null	0.21370718
PLEKHN1	na	null	null	0.21363509
C8orf82	na	null	null	0.21352665
NUDT17	na	null	null	0.21312559
PRRG2	na	null	null	0.21290915
IL17RC	na	null	null	0.21263683
PGAP2	na	null	null	0.21261756
TMEM191C	na	null	null	0.21242909
C19orf73	na	null	null	0.21231481
FAM83E	na	null	null	0.212167
ADAP1	na	null	null	0.21215604
MRPS5	na	null	null	0.21211252
BNIPL	na	null	null	0.21205308
IMP4	na	null	null	0.21192817
PTK6	na	null	null	0.21178922
CPSF4	na	null	null	0.21174607
CHKB	na	null	null	0.2114565
PTRH2	na	null	null	0.21138963
RABGGTA	na	null	null	0.2111053
RCC1L	na	null	null	0.2109909
SLC29A2	na	null	null	0.2109871
ESRRA	na	null	null	0.21091624
PYGO2	na	null	null	0.21090169
STAP2	na	null	null	0.21059403
MIR429	na	null	null	0.21050061
S100A14	na	null	null	0.21000893
CDK11A	na	null	null	0.20996591
CDK18	na	null	null	0.20976163
CCHCR1	na	null	null	0.20941147
TMEM92-AS1	na	null	null	0.20919344
NADSYN1	na	null	null	0.20908211
TRIM73	na	null	null	0.2090802
STXBP2	na	null	null	0.20907268
GHDC	na	null	null	0.2090232
S100A6	na	null	null	0.20898946
CYHR1	na	null	null	0.20898017
PPP1R7	na	null	null	0.20877317
SLC22A18	na	null	null	0.20844257
PIP5KL1	na	null	null	0.20833708
ANKRD13D	na	null	null	0.20826729
RPL37	na	null	null	0.20815407
GGA3	na	null	null	0.20802982
BRAT1	na	null	null	0.20798732
FBXL15	na	null	null	0.2079127
DHODH	na	null	null	0.20774733
UFSP1	na	null	null	0.20743017
KLC4	na	null	null	0.20738195
LBX2	na	null	null	0.20736177
MTX1	na	null	null	0.20711106
TEN1-CDK3	na	null	null	0.2067815
MCAT	na	null	null	0.20675208
CEP170B	na	null	null	0.2066344
SLC22A31	na	null	null	0.20660481
SH2B1	na	null	null	0.20633507
SAMD10	na	null	null	0.20632024
ZNF414	na	null	null	0.20621343
RILP	na	null	null	0.20602013
MRPL10	na	null	null	0.20597824
TRABD	na	null	null	0.20597617
RDH13	na	null	null	0.20590487
INF2	na	null	null	0.20581797
WASH2P	na	null	null	0.20578279
MRPL57	na	null	null	0.20577845
LOC101928120	na	null	null	0.20560291
PAXIP1-AS1	na	null	null	0.20520328
PNPLA2	na	null	null	0.20520228
SDR39U1	na	null	null	0.20519865
LOC150776	na	null	null	0.20506124
OCEL1	na	null	null	0.20499831
ADCK5	na	null	null	0.20489797
ZNF394	na	null	null	0.20483603
SEM1	na	null	null	0.20479886
STYK1	na	null	null	0.20457496
CBLC	na	null	null	0.20455025
HIRIP3	na	null	null	0.20417845
PRDM12	na	null	null	0.20412053
DPM2	na	null	null	0.2041021
RHOT2	na	null	null	0.20402236
RNPEPL1	na	null	null	0.2039973
HIST1H1C	na	null	null	0.2038136
LRWD1	na	null	null	0.20368421
ELL3	na	null	null	0.2035815
GPATCH4	na	null	null	0.20355423
FAM86C2P	na	null	null	0.20354342
ATAD3B	na	null	null	0.20354055
SPOUT1	na	null	null	0.20348056
SPIRE2	na	null	null	0.20342958
PILRB	na	null	null	0.20341371
PRSS22	na	null	null	0.20339566
RPARP-AS1	na	null	null	0.20313288
EPN3	na	null	null	0.20307077
EVPLL	na	null	null	0.20301841
INTS11	na	null	null	0.20291439
CAMSAP3	na	null	null	0.20289904
SELENOO	na	null	null	0.2027839
LOC106660606	na	null	null	0.2024743
CAPN10	na	null	null	0.2023508
TUFM	na	null	null	0.20222427
SHPK	na	null	null	0.2020456
MIR200B	na	null	null	0.20201638
LOC644656	na	null	null	0.2020044
ARHGEF1	na	null	null	0.20167415
LOC100505585	na	null	null	0.20167415
SMIM4	na	null	null	0.2014613
ENDOV	na	null	null	0.20134294
MAEA	na	null	null	0.201287
MLPH	na	null	null	0.2011891
RAB17	na	null	null	0.20110694
RORC	na	null	null	0.20080376
FDXR	na	null	null	0.20070063
PEX16	na	null	null	0.20066829
POLD4	na	null	null	0.2006453
SLC50A1	na	null	null	0.20029828
VPS28	na	null	null	0.20026587
ZNF205	na	null	null	0.20026095
STK25	na	null	null	0.20020807
SAPCD1	na	null	null	0.20019497
TNNT2	na	null	null	0.20013914
MED11	na	null	null	0.19997284
PSMG3	na	null	null	0.199929
SART1	na	null	null	0.19991411
LPIN3	na	null	null	0.1998727
DTX2	na	null	null	0.19986999
ABCB6	na	null	null	0.19975089
NUP85	na	null	null	0.19954312
MIR200A	na	null	null	0.19946812
SRP68	na	null	null	0.19933817
MTX2	na	null	null	0.19925517
MEPCE	na	null	null	0.19921777
PLCB3	na	null	null	0.19917248
TRIM11	na	null	null	0.19913244
TYSND1	na	null	null	0.19912684
CC2D1A	na	null	null	0.1989249
CHTF18	na	null	null	0.1989029
OAZ3	na	null	null	0.1988763
ATP5MC2	na	null	null	0.1988628
EPN1	na	null	null	0.19882911
PSMD4	na	null	null	0.1987936
MOV10	na	null	null	0.19870502
TRAF4	na	null	null	0.19868755
PAQR6	na	null	null	0.19864252
SF3B4	na	null	null	0.19848596
MARVELD3	na	null	null	0.19825807
TALDO1	na	null	null	0.19808856
EFNA3	na	null	null	0.19807628
DHX58	na	null	null	0.19807427
PFN4	na	null	null	0.19803694
CDK3	na	null	null	0.19798349
SCO2	na	null	null	0.19789496
SH3GLB2	na	null	null	0.19775522
MROH1	na	null	null	0.19775146
LOC105373958	na	null	null	0.19774775
CC2D1B	na	null	null	0.19763891
ANKZF1	na	null	null	0.19760959
LENG1	na	null	null	0.1975711
TBL3	na	null	null	0.19747935
SPATA20	na	null	null	0.19747522
DM1-AS	na	null	null	0.19723089
ANKS3	na	null	null	0.19711389
SLC25A39	na	null	null	0.19705442
SNHG8	na	null	null	0.19704737
PYCR2	na	null	null	0.19701123
MEN1	na	null	null	0.19700201
AP4M1	na	null	null	0.19699347
RPP21	na	null	null	0.19691241
TRIM39-RPP21	na	null	null	0.19686626
B3GNTL1	na	null	null	0.19683407
GMPPA	na	null	null	0.19671784
MRPS34	na	null	null	0.19665791
GPS1	na	null	null	0.19650404
PHLDA3	na	null	null	0.19646817
RFXANK	na	null	null	0.19638067
SURF6	na	null	null	0.19636813
LOC108783654	na	null	null	0.19624305
PPP1R37	na	null	null	0.19617088
NOL3	na	null	null	0.19612202
EIF2B4	na	null	null	0.1960324
TSC22D4	na	null	null	0.19600725
COX19	na	null	null	0.19598737
SCAF1	na	null	null	0.19595453
TMEM102	na	null	null	0.19593894
MRPL53	na	null	null	0.19592617
TSSK6	na	null	null	0.1956386
WASHC1	na	null	null	0.19562413
XRCC3	na	null	null	0.1953521
IL17RE	na	null	null	0.1953431
HINT2	na	null	null	0.19531144
NOB1	na	null	null	0.19526222
TRMU	na	null	null	0.19522883
RPUSD3	na	null	null	0.19520997
PCBD1	na	null	null	0.19516553
SCNN1D	na	null	null	0.19491029
GIPR	na	null	null	0.19489767
MED15	na	null	null	0.19486521
GPX4	na	null	null	0.1948205
BBC3	na	null	null	0.19481632
HDAC11	na	null	null	0.19480787
SLC2A11	na	null	null	0.19478959
GATAD1	na	null	null	0.19462408
ENGASE	na	null	null	0.19450887
TXNRD2	na	null	null	0.19447063
ZNF219	na	null	null	0.19442894
GRID2IP	na	null	null	0.19438429
CDAN1	na	null	null	0.19423693
LPAR2	na	null	null	0.1941481
DALRD3	na	null	null	0.19414714
ADAMTS13	na	null	null	0.19395463
TFAP2A	na	null	null	0.19391677
SAP30BP	na	null	null	0.19390729
ASB16-AS1	na	null	null	0.19379498
TEDC1	na	null	null	0.19378486
RCE1	na	null	null	0.19360055
MPST	na	null	null	0.19343922
AUP1	na	null	null	0.19336107
GDPD3	na	null	null	0.19335458
ITGB4	na	null	null	0.19319692
SGF29	na	null	null	0.1930293
TAOK2	na	null	null	0.19299388
CCDC51	na	null	null	0.19295982
NDUFAF8	na	null	null	0.19295797
TRAPPC6A	na	null	null	0.1928167
MVP	na	null	null	0.1928117
MAP3K11	na	null	null	0.19277576
ZNF784	na	null	null	0.192691
ZC3H3	na	null	null	0.19264615
PRPF31	na	null	null	0.19243045
MKRN2OS	na	null	null	0.1923947
FOXRED1	na	null	null	0.19232425
PPP1R26	na	null	null	0.19228776
KDF1	na	null	null	0.19226389
PPDPF	na	null	null	0.19210242
MICALL2	na	null	null	0.19204752
RPL38	na	null	null	0.19204442
AARSD1	na	null	null	0.19203801
LOC613038	na	null	null	0.19196561
GNB2	na	null	null	0.19195867
ARHGAP27P1-BPTFP1-KPNA2P3	na	null	null	0.19181944
BLVRB	na	null	null	0.19177094
ZNF316	na	null	null	0.1917173
SCAMP3	na	null	null	0.19171214
JMJD4	na	null	null	0.19170766
AARS2	na	null	null	0.1916744
PTOV1	na	null	null	0.19166863
SMYD5	na	null	null	0.19164261
S100P	na	null	null	0.19144996
ABCB8	na	null	null	0.19137006
MRPL16	na	null	null	0.19135806
CLASRP	na	null	null	0.1912693
C17orf113	na	null	null	0.19125515
RTEL1-TNFRSF6B	na	null	null	0.19118176
GIPC1	na	null	null	0.19116053
HSF4	na	null	null	0.19104531
GALE	na	null	null	0.19101731
ESS2	na	null	null	0.19090073
CKMT1A	na	null	null	0.19082674
TBCC	na	null	null	0.19075999
LOC105369340	na	null	null	0.1906962
CFL1P1	na	null	null	0.19056615
LINC00853	na	null	null	0.19049913
TJAP1	na	null	null	0.19043769
HEMK1	na	null	null	0.1904119
PWWP2B	na	null	null	0.19032875
VPS9D1-AS1	na	null	null	0.19032381
APRT	na	null	null	0.19029075
SAC3D1	na	null	null	0.1902119
AFMID	na	null	null	0.1901624
MIR5091	na	null	null	0.19014797
ZNF212	na	null	null	0.18985543
HECTD3	na	null	null	0.18977934
LOC101928837	na	null	null	0.18973346
BGLAP	na	null	null	0.18964852
CCDC84	na	null	null	0.1895796
EIF4EBP3	na	null	null	0.18954661
HGD	na	null	null	0.1894565
NECAB3	na	null	null	0.18937819
ACAA1	na	null	null	0.18937711
PYCR3	na	null	null	0.18936767
C6orf132	na	null	null	0.1893461
CSNK2B	na	null	null	0.18925366
C12orf10	na	null	null	0.18913738
TSSC4	na	null	null	0.18912055
NPEPL1	na	null	null	0.18911152
BAHD1	na	null	null	0.18904155
ZDHHC12	na	null	null	0.1889444
ZNF341	na	null	null	0.18880954
MRPL40	na	null	null	0.18875445
RPUSD2	na	null	null	0.18872485
DHRS1	na	null	null	0.18871582
GSS	na	null	null	0.18870097
KMT5C	na	null	null	0.18868482
RPL13	na	null	null	0.18854123
GS1-124K5.4	na	null	null	0.18819769
GCAT	na	null	null	0.18810195
AKAP1	na	null	null	0.18805173
GRPEL1	na	null	null	0.18804313
PARD3-AS1	na	null	null	0.18797058
UCN	na	null	null	0.18792368
PGLS	na	null	null	0.18791652
PPAN	na	null	null	0.18786742
ECHDC2	na	null	null	0.1877364
WDR34	na	null	null	0.1875396
IDH1-AS1	na	null	null	0.18741359
PDAP1	na	null	null	0.18740566
RECQL4	na	null	null	0.18739663
MFSD10	na	null	null	0.18712488
ATIC	na	null	null	0.18702884
MIR210	na	null	null	0.18698916
SPG7	na	null	null	0.18692379
LOC101930112	na	null	null	0.18692379
MRPL41	na	null	null	0.18687466
ZBTB45	na	null	null	0.18682083
WBP1	na	null	null	0.18663372
GTPBP3	na	null	null	0.18640383
CLN3	na	null	null	0.18633159
TSTA3	na	null	null	0.18625438
MRPL58	na	null	null	0.1862457
RIN1	na	null	null	0.18617044
GALT	na	null	null	0.18605463
NDUFC1	na	null	null	0.18599766
MRPL2	na	null	null	0.18563747
FAAP100	na	null	null	0.18563415
SLC38A10	na	null	null	0.18555506
CPT1B	na	null	null	0.18553504
TXN	na	null	null	0.18549702
ZMYND19	na	null	null	0.18531875
LHB	na	null	null	0.18530832
TMEM129	na	null	null	0.18530318
DDX56	na	null	null	0.18511498
LINC00174	na	null	null	0.18491895
SIRT3	na	null	null	0.18481733
FAM27E3	na	null	null	0.18465534
RNF25	na	null	null	0.18459725
SIRT6	na	null	null	0.18458506
CYP2D7	na	null	null	0.18453112
AAAS	na	null	null	0.18440911
PMEL	na	null	null	0.18439287
FHOD1	na	null	null	0.18437266
EXOSC4	na	null	null	0.1843541
ZNF574	na	null	null	0.18427753
RPL14	na	null	null	0.18410444
RAB40B	na	null	null	0.18408649
MNX1	na	null	null	0.1840131
KIAA1522	na	null	null	0.18387266
AFDN-DT	na	null	null	0.18372072
LIME1	na	null	null	0.18370733
SFTA2	na	null	null	0.18366107
KHDC4	na	null	null	0.18357396
CAPN1	na	null	null	0.18357377
ATP5MC1	na	null	null	0.1833411
CCDC9	na	null	null	0.18320598
MIR4326	na	null	null	0.18312874
TRAPPC4	na	null	null	0.18311712
COA4	na	null	null	0.18309107
TRIM41	na	null	null	0.18305397
SHH	na	null	null	0.1830317
IP6K2	na	null	null	0.18296485
MED25	na	null	null	0.18295895
LOC102724450	na	null	null	0.18295038
TMEM86B	na	null	null	0.18289857
SLC25A1	na	null	null	0.18279782
DDX54	na	null	null	0.1827675
TMEM259	na	null	null	0.18274608
MRPL28	na	null	null	0.18274353
SPATC1L	na	null	null	0.18271457
PLA2G10	na	null	null	0.18271315
VPS9D1	na	null	null	0.18270195
OGFR	na	null	null	0.18265297
ZNF513	na	null	null	0.1825891
SELENBP1	na	null	null	0.18252875
THAP4	na	null	null	0.18252626
HMBS	na	null	null	0.18246447
TRMT61A	na	null	null	0.18245602
SAFB2	na	null	null	0.18241854
FSCN2	na	null	null	0.18229637
NDUFA7	na	null	null	0.18229346
XYLT2	na	null	null	0.18219522
BLOC1S3	na	null	null	0.18219297
LINC002481	na	null	null	0.18216653
RNF207	na	null	null	0.18188435
RPL29	na	null	null	0.18176027
TAZ	na	null	null	0.18168052
PAK4	na	null	null	0.18167494
GSTZ1	na	null	null	0.18164551
POP7	na	null	null	0.18160439
MRPS9	na	null	null	0.18143535
USP40	na	null	null	0.18141758
TONSL	na	null	null	0.18129414
YJU2	na	null	null	0.18128453
ZNF274	na	null	null	0.181204
LOC101927974	na	null	null	0.1811325
MZF1-AS1	na	null	null	0.18110748
SPACA4	na	null	null	0.18108499
ZC3HC1	na	null	null	0.18106589
C19orf44	na	null	null	0.1809924
COPS6	na	null	null	0.18097295
PRKAR2A-AS1	na	null	null	0.18096606
STAG3L5P	na	null	null	0.18090694
PRR22	na	null	null	0.18078122
PAGR1	na	null	null	0.18074356
PPP1R14B	na	null	null	0.18073997
NME4	na	null	null	0.18067223
CLTB	na	null	null	0.18052375
NDUFS6	na	null	null	0.1803934
ZNF839	na	null	null	0.1802882
ECH1	na	null	null	0.18026118
MISP3	na	null	null	0.18017712
RPL19	na	null	null	0.18016599
UBE2M	na	null	null	0.1801434
RING1	na	null	null	0.18009967
RBM42	na	null	null	0.18008752
GMEB2	na	null	null	0.18007542
ASL	na	null	null	0.18003617
MYO5C	na	null	null	0.17982621
CDC37L1-DT	na	null	null	0.17977272
RNF220	na	null	null	0.17974187
OARD1	na	null	null	0.17973964
WDR55	na	null	null	0.17949525
SNORD104	na	null	null	0.17941497
CEP131	na	null	null	0.17940384
TMEM219	na	null	null	0.17935473
MRPL14	na	null	null	0.17929675
XRCC1	na	null	null	0.17918889
MIGA2	na	null	null	0.17908834
RPAP1	na	null	null	0.17906463
LOC692247	na	null	null	0.17901218
SNHG20	na	null	null	0.17899108
FAM193B	na	null	null	0.17886308
ZNHIT1	na	null	null	0.17881091
RNPEP	na	null	null	0.17872842
ADRM1	na	null	null	0.17843753
TSR3	na	null	null	0.17839018
AURKAIP1	na	null	null	0.17830066
SPAG7	na	null	null	0.17824998
GAS8	na	null	null	0.1781866
ACTR1B	na	null	null	0.1781757
CCDC159	na	null	null	0.17817
CDNF	na	null	null	0.17808867
HIGD2A	na	null	null	0.17805001
FLJ20021	na	null	null	0.17803907
ZNF579	na	null	null	0.17795034
ARL6IP4	na	null	null	0.17789848
MRPS25	na	null	null	0.17779982
NOP53	na	null	null	0.17777579
METTL23	na	null	null	0.1777648
MUTYH	na	null	null	0.17774658
ZBTB7B	na	null	null	0.17765975
MYBBP1A	na	null	null	0.1776442
TMEM115	na	null	null	0.17750886
MRPS18B	na	null	null	0.17747438
GATD1	na	null	null	0.17741285
SFN	na	null	null	0.1772653
ZNF467	na	null	null	0.17719157
DSTNP2	na	null	null	0.17714064
CHKB-CPT1B	na	null	null	0.17710422
KLHL17	na	null	null	0.17707196
HSPB1	na	null	null	0.17702356
C9orf163	na	null	null	0.17683358
MYO15B	na	null	null	0.17679857
POLR1C	na	null	null	0.17659652
PPOX	na	null	null	0.17657451
TUBB4B	na	null	null	0.17657019
C1orf56	na	null	null	0.17654718
TRAPPC12	na	null	null	0.1765465
RUSC1	na	null	null	0.17636633
IRX5	na	null	null	0.1763612
HSF1	na	null	null	0.17634594
TAF1C	na	null	null	0.17631678
TMEM91	na	null	null	0.17631228
AP1G2	na	null	null	0.17596258
HMG20B	na	null	null	0.17595379
NOP58	na	null	null	0.17593932
URAHP	na	null	null	0.17589584
RUFY4	na	null	null	0.17588124
LETM1	na	null	null	0.17575197
POLM	na	null	null	0.17555842
LOC101928058	na	null	null	0.1755412
CBX8	na	null	null	0.17553008
MAST2	na	null	null	0.17552304
LRRC14	na	null	null	0.17550237
LOC101928525	na	null	null	0.17545648
TSEN34	na	null	null	0.17545639
AGAP3	na	null	null	0.17534237
FAAP20	na	null	null	0.1753221
NUDT8	na	null	null	0.1753059
LOC105371795	na	null	null	0.17516062
TAF10	na	null	null	0.17499794
PA2G4	na	null	null	0.1748593
DLX4	na	null	null	0.17483619
PARP3	na	null	null	0.1748214
PLEKHJ1	na	null	null	0.17480254
C1orf159	na	null	null	0.17467093
ARPC1A	na	null	null	0.17466322
ESRP2	na	null	null	0.17459406
GFER	na	null	null	0.1744496
STX17-AS1	na	null	null	0.17436472
RHBDF1	na	null	null	0.17432763
MFSD3	na	null	null	0.17418085
ISY1	na	null	null	0.17411521
MIR6776	na	null	null	0.17407908
HSBP1L1	na	null	null	0.1740626
METTL26	na	null	null	0.17403093
LOC102725254	na	null	null	0.1740258
C7orf50	na	null	null	0.17401421
C14orf93	na	null	null	0.17395756
AMT	na	null	null	0.1739317
TOB1-AS1	na	null	null	0.17390452
OGFOD3	na	null	null	0.17383526
ANP32A	na	null	null	0.1737761
FBXL8	na	null	null	0.173712
ZP3	na	null	null	0.17366333
ZSWIM1	na	null	null	0.17361476
TRIM74	na	null	null	0.17360967
BAIAP2	na	null	null	0.17354204
LINC02560	na	null	null	0.17352708
FAM229A	na	null	null	0.17352176
CLUH	na	null	null	0.17351128
CRTC2	na	null	null	0.17342874
APEH	na	null	null	0.1733497
CLIC3	na	null	null	0.17330341
BORCS8	na	null	null	0.17322585
SPTBN5	na	null	null	0.17320558
CORT	na	null	null	0.17319317
RAB1B	na	null	null	0.17317413
PLLP	na	null	null	0.17304148
KIF22	na	null	null	0.17298838
STPG3-AS1	na	null	null	0.17291312
FKBP8	na	null	null	0.17285974
CCDC58	na	null	null	0.17278804
OSBPL7	na	null	null	0.17273645
NDUFS2	na	null	null	0.17259389
RRP9	na	null	null	0.17257105
MIR4740	na	null	null	0.17256819
PIH1D1	na	null	null	0.17255297
ARRDC1-AS1	na	null	null	0.17244886
DHPS	na	null	null	0.17238392
GALNT12	na	null	null	0.17230798
ZNF653	na	null	null	0.17223331
GSTO2	na	null	null	0.17200923
PMPCB	na	null	null	0.17194094
BRICD5	na	null	null	0.17190723
RBM10	na	null	null	0.17188829
LOC105372273	na	null	null	0.17188077
NOC4L	na	null	null	0.17179476
CAPN15	na	null	null	0.17175461
STN1	na	null	null	0.1716485
SHB	na	null	null	0.17163153
FER1L4	na	null	null	0.17161526
SMAGP	na	null	null	0.17156675
RUVBL2	na	null	null	0.1713729
IVD	na	null	null	0.17133074
GATD3B	na	null	null	0.17128794
ATP2A1	na	null	null	0.17128228
CBX4	na	null	null	0.17124876
EIF2D	na	null	null	0.17121466
FLAD1	na	null	null	0.17118078
LDHD	na	null	null	0.1711437
MED16	na	null	null	0.17113787
RABL6	na	null	null	0.17113586
HESX1	na	null	null	0.17112707
B3GALT4	na	null	null	0.17111349
ZNF446	na	null	null	0.17096838
WDR90	na	null	null	0.17093763
PPM1J	na	null	null	0.17091168
PXN-AS1	na	null	null	0.17088614
CRYBG2	na	null	null	0.17087
TELO2	na	null	null	0.17082739
RPL12	na	null	null	0.17077212
NPIPB9	na	null	null	0.17071
JPT1	na	null	null	0.17069432
CORO1B	na	null	null	0.17060667
IMP3	na	null	null	0.17056893
NPIPB6	na	null	null	0.17044592
RPL37A	na	null	null	0.1704442
ANKS6	na	null	null	0.17041239
PDE4C	na	null	null	0.17036185
ACY1	na	null	null	0.17034158
SNHG12	na	null	null	0.17023319
DDX51	na	null	null	0.17022999
OGFR-AS1	na	null	null	0.17022625
SAP25	na	null	null	0.1702237
ZNF593	na	null	null	0.1702189
CNTROB	na	null	null	0.17020461
CSAD	na	null	null	0.17020294
CALML6	na	null	null	0.17014648
LPCAT4	na	null	null	0.17010307
TMEM101	na	null	null	0.17009449
SREBF1	na	null	null	0.16999525
NBR2	na	null	null	0.16997053
MSH5-SAPCD1	na	null	null	0.16990915
PSORS1C1	na	null	null	0.16986613
NOA1	na	null	null	0.16985409
NCAPH2	na	null	null	0.16977355
S100A11	na	null	null	0.16970135
ENDOG	na	null	null	0.16959482
LONP1	na	null	null	0.16953717
LOC100129534	na	null	null	0.16948055
TRIM65	na	null	null	0.16945241
SEMA4B	na	null	null	0.16937487
LOC101059948	na	null	null	0.169175
MIIP	na	null	null	0.16915381
SLC39A4	na	null	null	0.16901538
DMAP1	na	null	null	0.1690142
ZNF282	na	null	null	0.16899471
HIST1H2BD	na	null	null	0.16898105
XAB2	na	null	null	0.16897342
COG1	na	null	null	0.1689067
KRT16P3	na	null	null	0.16886641
NME2	na	null	null	0.16881597
ARHGEF5	na	null	null	0.168711
NANS	na	null	null	0.16870113
SNORC	na	null	null	0.16868636
FAM50A	na	null	null	0.1686861
GPRC5A	na	null	null	0.16862567
SNHG25	na	null	null	0.16856544
CAPN9	na	null	null	0.1685463
BCL7B	na	null	null	0.16851096
ZNF335	na	null	null	0.16842622
USP21	na	null	null	0.16842557
RPL18	na	null	null	0.16839728
TXNDC17	na	null	null	0.16835205
STX10	na	null	null	0.16827609
MROH6	na	null	null	0.16817555
SLC9A5	na	null	null	0.16811275
ASPSCR1	na	null	null	0.1679998
CLBA1	na	null	null	0.16796327
MON1A	na	null	null	0.16792798
ROGDI	na	null	null	0.16784428
TMEM160	na	null	null	0.16782326
SETD6	na	null	null	0.16780813
SNHG32	na	null	null	0.1677774
ZGLP1	na	null	null	0.16777724
RABEP2	na	null	null	0.16774297
KRT19	na	null	null	0.16773653
LOC101929718	na	null	null	0.16768199
ADAMTSL5	na	null	null	0.16764306
TRPT1	na	null	null	0.16752397
ELF3	na	null	null	0.16745912
RNF126	na	null	null	0.16745846
TMEM177	na	null	null	0.16745384
AP5Z1	na	null	null	0.16739883
LOC105371907	na	null	null	0.16730493
CES1	na	null	null	0.16726956
NAA38	na	null	null	0.16721098
MAPK3	na	null	null	0.16708997
MLXIPL	na	null	null	0.16703983
CIAO3	na	null	null	0.16700837
EMC9	na	null	null	0.16684115
IL36G	na	null	null	0.16682626
NTF4	na	null	null	0.1667836
LOC257396	na	null	null	0.16673978
RHOV	na	null	null	0.16671747
ZGPAT	na	null	null	0.16670534
HAGHL	na	null	null	0.1666868
MIR3936HG	na	null	null	0.16667417
TRIP10	na	null	null	0.16661666
DICER1-AS1	na	null	null	0.16656205
ABCF3	na	null	null	0.16655347
TOP1MT	na	null	null	0.16630517
R3HDM4	na	null	null	0.16629693
TUBA4A	na	null	null	0.16625299
TMEM63B	na	null	null	0.16619474
C17orf58	na	null	null	0.16617458
CMBL	na	null	null	0.16614057
PPIP5K1	na	null	null	0.16605471
TK1	na	null	null	0.16601063
LRRC75B	na	null	null	0.16592641
CDCA7	na	null	null	0.16589825
SF3B2	na	null	null	0.16588925
HSD17B8	na	null	null	0.16588451
MINCR	na	null	null	0.16569377
HES1	na	null	null	0.16568162
SQOR	na	null	null	0.16563255
PRPF6	na	null	null	0.16555439
C6orf141	na	null	null	0.16553035
CRB3	na	null	null	0.1654822
GAK	na	null	null	0.16545334
LOC102724814	na	null	null	0.1654491
PPP6R2	na	null	null	0.16524391
NPIPA5	na	null	null	0.16522327
RSAD1	na	null	null	0.16515806
DAP3	na	null	null	0.16512752
FBXW4	na	null	null	0.1650901
TRIM7	na	null	null	0.16497836
SRCIN1	na	null	null	0.16495197
FBXO44	na	null	null	0.16488115
ACIN1	na	null	null	0.16486065
HDGFL2	na	null	null	0.16481693
DENND6B	na	null	null	0.16481018
DNAJA3	na	null	null	0.16466767
NR2F6	na	null	null	0.16465227
NDUFA3	na	null	null	0.16465017
COMTD1	na	null	null	0.16457866
EPOR	na	null	null	0.16451402
C15orf56	na	null	null	0.16448213
PIK3R2	na	null	null	0.1644481
FCSK	na	null	null	0.16435072
DVL1	na	null	null	0.16428642
CDC37	na	null	null	0.16426302
RNF223	na	null	null	0.16423899
TMEM53	na	null	null	0.16423628
PEX11G	na	null	null	0.1641375
OVOL1	na	null	null	0.16410294
TARS2	na	null	null	0.16407414
CHMP4A	na	null	null	0.1640453
PRR13	na	null	null	0.16403489
IMPDH2	na	null	null	0.16386114
TMC6	na	null	null	0.16376446
RHBDD3	na	null	null	0.16370459
POLRMT	na	null	null	0.16367888
RTKN	na	null	null	0.16360706
GGCT	na	null	null	0.16354245
CGB7	na	null	null	0.1635141
MIR4258	na	null	null	0.16349769
VPS37D	na	null	null	0.16344303
CES4A	na	null	null	0.16338742
FAHD2B	na	null	null	0.16337053
CCDC142	na	null	null	0.16334437
ALG3	na	null	null	0.16330998
LIG1	na	null	null	0.16330333
ADAM15	na	null	null	0.1632817
MSANTD1	na	null	null	0.16326572
DHRS12	na	null	null	0.16325806
VPS52	na	null	null	0.16324742
WDR24	na	null	null	0.1631659
SGK2	na	null	null	0.16312307
PRSS8	na	null	null	0.16303517
RCCD1	na	null	null	0.16299361
HAUS8	na	null	null	0.16297688
EDF1	na	null	null	0.16291495
SGSM3	na	null	null	0.1628787
LINC01970	na	null	null	0.1627494
PYROXD2	na	null	null	0.16272515
LOC155060	na	null	null	0.1626795
GTF2IRD2B	na	null	null	0.1626601
AP1S1	na	null	null	0.16264437
TAF6L	na	null	null	0.16258998
TACSTD2	na	null	null	0.16257992
ALDH3B1	na	null	null	0.16249727
KPTN	na	null	null	0.162351
C2orf68	na	null	null	0.16224393
AKAP8L	na	null	null	0.1621773
ARFGAP2	na	null	null	0.16217278
TUBB8	na	null	null	0.16211532
PFDN2	na	null	null	0.16210297
C9orf16	na	null	null	0.16207899
ZNRD2	na	null	null	0.16204894
SNAPC4	na	null	null	0.16193968
KCTD13	na	null	null	0.16190448
HIST1H4I	na	null	null	0.16181348
SGSH	na	null	null	0.16176865
PITPNM3	na	null	null	0.16173913
CLYBL	na	null	null	0.16170143
RGL2	na	null	null	0.16159122
LEXM	na	null	null	0.16148701
RPL3L	na	null	null	0.1614853
LENG8-AS1	na	null	null	0.16145292
ATXN2L	na	null	null	0.16144712
CLDN4	na	null	null	0.16144711
GS1-124K5.11	na	null	null	0.16143386
LRSAM1	na	null	null	0.16143087
CYTH2	na	null	null	0.16143036
MAFK	na	null	null	0.16131169
LAS1L	na	null	null	0.16126207
OPLAH	na	null	null	0.16110457
LINC00160	na	null	null	0.16106457
ZNF768	na	null	null	0.16104434
GGT3P	na	null	null	0.16096072
COQ8A	na	null	null	0.16090994
TMEM150A	na	null	null	0.16089869
FAM160A2	na	null	null	0.16087098
FAM86DP	na	null	null	0.16084474
PABPN1	na	null	null	0.16082719
EXOSC5	na	null	null	0.1608245
NUDT22	na	null	null	0.16081627
NLRX1	na	null	null	0.16079456
CCDC124	na	null	null	0.16070925
PRR5	na	null	null	0.1606775
SRC	na	null	null	0.16065545
SWSAP1	na	null	null	0.16061848
CFAP298	na	null	null	0.16055831
EME2	na	null	null	0.16047618
SPATA24	na	null	null	0.16047457
ABCA7	na	null	null	0.16041604
AKT1S1	na	null	null	0.16038027
BOLA2B	na	null	null	0.1603413
OXA1L	na	null	null	0.16033421
PSMB4	na	null	null	0.16020383
CINP	na	null	null	0.16011249
CNNM4	na	null	null	0.1601115
DPH7	na	null	null	0.16008624
CCT6P3	na	null	null	0.16005576
DGCR8	na	null	null	0.16005312
LINC01144	na	null	null	0.16004305
LINC02585	na	null	null	0.15999773
RPL23A	na	null	null	0.15999041
PDZD7	na	null	null	0.15996419
ABCC10	na	null	null	0.1598741
MUC21	na	null	null	0.15977821
RHBDL1	na	null	null	0.15974817
COA3	na	null	null	0.1597381
MKS1	na	null	null	0.15972729
ND4	na	null	null	0.15970625
FAHD2A	na	null	null	0.15967257
NDUFB11	na	null	null	0.159584
PHPT1	na	null	null	0.15957494
BRF1	na	null	null	0.15956417
COMT	na	null	null	0.1595588
FAM110A	na	null	null	0.15955754
RRP7BP	na	null	null	0.15955624
COX2	na	null	null	0.15938008
PANX2	na	null	null	0.15937053
NACA	na	null	null	0.15932713
NDUFV3	na	null	null	0.15930393
CDK7	na	null	null	0.15928997
ATP5IF1	na	null	null	0.15922023
FOXD2-AS1	na	null	null	0.15918352
REEP6	na	null	null	0.15912536
AMIGO3	na	null	null	0.15911108
MCEE	na	null	null	0.15904097
CELF5	na	null	null	0.1589532
CKMT1B	na	null	null	0.15892966
LSM4	na	null	null	0.15891045
KPNA7	na	null	null	0.15890361
INTS1	na	null	null	0.15889737
TEDC2	na	null	null	0.15886098
SLC25A23	na	null	null	0.15885815
TECR	na	null	null	0.15878215
APTR	na	null	null	0.15876205
CACTIN	na	null	null	0.15870193
C3orf62	na	null	null	0.15869965
PRDX1	na	null	null	0.15864198
UBE2O	na	null	null	0.15861204
MTA1	na	null	null	0.15859418
BYSL	na	null	null	0.15847741
HARS2	na	null	null	0.15842733
PUS1	na	null	null	0.1584199
TNNI1	na	null	null	0.15841638
TMPRSS13	na	null	null	0.15839335
MNX1-AS2	na	null	null	0.15830961
LMNA	na	null	null	0.15828934
LZTS2	na	null	null	0.15823238
TBX6	na	null	null	0.15819608
HGH1	na	null	null	0.1580879
NIBAN2	na	null	null	0.15804985
OBSCN	na	null	null	0.15803047
ADORA2B	na	null	null	0.15790501
NDUFB4	na	null	null	0.15778933
ZNF687-AS1	na	null	null	0.15776223
COQ8B	na	null	null	0.15767644
ANAPC2	na	null	null	0.15766163
MIR141	na	null	null	0.15764786
MIR205HG	na	null	null	0.15760581
CBR3	na	null	null	0.15754838
HYAL3	na	null	null	0.15751828
UQCR10	na	null	null	0.15751724
YJEFN3	na	null	null	0.1574957
RAB24	na	null	null	0.1573793
MMP23A	na	null	null	0.15737446
CAPN10-DT	na	null	null	0.15732455
RGS9BP	na	null	null	0.1572752
NPLOC4	na	null	null	0.15727018
YPEL3	na	null	null	0.15722692
PFDN6	na	null	null	0.15721756
MROH7-TTC4	na	null	null	0.15719818
SMURF1	na	null	null	0.15695688
C3orf33	na	null	null	0.1569552
SRRM5	na	null	null	0.15690492
C17orf50	na	null	null	0.15688017
ALKBH6	na	null	null	0.15686187
SLC23A3	na	null	null	0.15680034
SHC2	na	null	null	0.15678893
HCN3	na	null	null	0.15670477
SNHG3	na	null	null	0.15667622
TRIOBP	na	null	null	0.15657498
RUSC1-AS1	na	null	null	0.15649761
FAM189B	na	null	null	0.1562805
ARFGAP1	na	null	null	0.15626013
SETD4	na	null	null	0.1562116
LOC441242	na	null	null	0.15616137
YIF1A	na	null	null	0.15610325
POLDIP2	na	null	null	0.1560931
FA2H	na	null	null	0.15608971
SFXN4	na	null	null	0.15602864
ELAC2	na	null	null	0.15599051
PEX14	na	null	null	0.15592077
EPHA1	na	null	null	0.15587935
CLCN2	na	null	null	0.15582137
FDX2	na	null	null	0.15580292
LOC101928659	na	null	null	0.15571652
MIR642A	na	null	null	0.15570791
AHSA2P	na	null	null	0.15568194
LINC01508	na	null	null	0.15559165
ZNF707	na	null	null	0.15552635
LOC101928160	na	null	null	0.15552635
SDC4	na	null	null	0.15546104
STK11	na	null	null	0.15538393
STRN4	na	null	null	0.15538065
DCAF8	na	null	null	0.15537384
LOC101927702	na	null	null	0.15534987
TRIM28	na	null	null	0.15532076
BRI3	na	null	null	0.15529926
TECPR1	na	null	null	0.15527467
SSBP1	na	null	null	0.15523641
PPL	na	null	null	0.15523034
RPL23	na	null	null	0.15516257
FRS3	na	null	null	0.15507482
FAM162A	na	null	null	0.1550683
URGCP	na	null	null	0.15506543
BECN2	na	null	null	0.15504704
POP5	na	null	null	0.15491296
ZNF18	na	null	null	0.1547935
C1orf116	na	null	null	0.15468538
MIR106B	na	null	null	0.15466616
ENTR1	na	null	null	0.15461618
TREX2	na	null	null	0.15460931
TRIM47	na	null	null	0.15460066
WNT3	na	null	null	0.15460053
LOC101929777	na	null	null	0.15460053
RPGRIP1	na	null	null	0.15453745
PRR14	na	null	null	0.15450685
PTGES2	na	null	null	0.1544525
U2AF1L4	na	null	null	0.15441306
RPL36A	na	null	null	0.15439777
POLD1	na	null	null	0.15437283
MVD	na	null	null	0.15433237
PPP1R1B	na	null	null	0.15432747
MIB2	na	null	null	0.1542947
SDHAP1	na	null	null	0.1542881
TIGD1	na	null	null	0.15424792
CTAGE4	na	null	null	0.15422486
METTL18	na	null	null	0.15421328
GSDMD	na	null	null	0.15410104
CMTM8	na	null	null	0.15406582
EPHB4	na	null	null	0.15406376
KRTAP5-10	na	null	null	0.15404736
HSPBP1	na	null	null	0.15402044
NDUFB2-AS1	na	null	null	0.15400328
SCRIB	na	null	null	0.15397108
F11R	na	null	null	0.15394329
GPI	na	null	null	0.15391715
MHENCR	na	null	null	0.15386455
NFATC2IP	na	null	null	0.15384929
LINC01836	na	null	null	0.15382126
GSDMB	na	null	null	0.15380195
TNK2	na	null	null	0.1537814
LINC01167	na	null	null	0.15374063
PABPC1L	na	null	null	0.15372342
TUBGCP6	na	null	null	0.15357256
GUCA1B	na	null	null	0.15355323
TOB1	na	null	null	0.15351215
MRPS36	na	null	null	0.15348808
RPLP2	na	null	null	0.15343368
PHLDB3	na	null	null	0.15337943
TAF1D	na	null	null	0.15335086
BTBD6	na	null	null	0.15326156
TMEM147-AS1	na	null	null	0.15315183
UBALD2	na	null	null	0.15314224
MRGBP	na	null	null	0.1531175
DNAJC4	na	null	null	0.1530921
NICN1	na	null	null	0.15309048
TRIM45	na	null	null	0.15308894
LOC101927164	na	null	null	0.15301779
MRPL27	na	null	null	0.15300584
MIF	na	null	null	0.15294899
PALM3	na	null	null	0.15289153
PRG2	na	null	null	0.15285838
SCAND1	na	null	null	0.15285158
FN3KRP	na	null	null	0.1527788
KRT18	na	null	null	0.15276973
SNHG11	na	null	null	0.15276107
LTBR	na	null	null	0.15269683
GPS2	na	null	null	0.15259367
ZFP41	na	null	null	0.15250087
TFAP4	na	null	null	0.15249978
PCP2	na	null	null	0.15240422
CCNL2	na	null	null	0.15239704
FPGS	na	null	null	0.1523844
C10orf95	na	null	null	0.15234451
ARFRP1	na	null	null	0.15222971
IRF7	na	null	null	0.15214059
THEM4	na	null	null	0.15213151
PMM1	na	null	null	0.15211184
LOC100506302	na	null	null	0.15211046
LIPH	na	null	null	0.1520712
ABHD14A	na	null	null	0.1520296
PRPF3	na	null	null	0.15201536
MGST2	na	null	null	0.15201388
GRHL2	na	null	null	0.15199208
PKN3	na	null	null	0.15198578
TOE1	na	null	null	0.15197562
BCL2L12	na	null	null	0.15195167
ZNF76	na	null	null	0.15190992
BOLA1	na	null	null	0.15184526
TLCD2	na	null	null	0.15181252
PDHA1	na	null	null	0.15179667
ACOT8	na	null	null	0.15167302
NEURL4	na	null	null	0.15166607
FBXL19-AS1	na	null	null	0.1516249
SUOX	na	null	null	0.15159617
COA6-AS1	na	null	null	0.15151273
SNHG21	na	null	null	0.15133944
CACFD1	na	null	null	0.15130138
LOC101927572	na	null	null	0.15129867
NOP2	na	null	null	0.15127051
MATN1-AS1	na	null	null	0.15126549
ERAL1	na	null	null	0.15120023
RPL8	na	null	null	0.15119633
PRSS16	na	null	null	0.15109463
TLX1NB	na	null	null	0.15096173
NSUN2	na	null	null	0.15095508
SDSL	na	null	null	0.15093228
CHCHD5	na	null	null	0.15092258
NTN5	na	null	null	0.15090801
KCTD21	na	null	null	0.15088445
METTL3	na	null	null	0.15085396
CBS	na	null	null	0.15075913
NME3	na	null	null	0.15072265
TOM1L1	na	null	null	0.15065074
TAF15	na	null	null	0.15062122
ACD	na	null	null	0.15058519
MZF1	na	null	null	0.15057476
MRPS30	na	null	null	0.1505527
GAL3ST1	na	null	null	0.15051441
BRIX1	na	null	null	0.15051337
CPSF1	na	null	null	0.15041249
EPHA10	na	null	null	0.15038414
MRFAP1L1	na	null	null	0.150349
SERF2	na	null	null	0.15028526
SF3A2	na	null	null	0.1502767
NKX2-1-AS1	na	null	null	0.15027098
SMCO4	na	null	null	0.15026851
MRPL9	na	null	null	0.1502602
C11orf49	na	null	null	0.15023701
TRUB2	na	null	null	0.15017322
ATP5ME	na	null	null	0.15014687
P2RY11	na	null	null	0.15008347
MVB12A	na	null	null	0.1500713
HEXIM1	na	null	null	0.15006132
KRI1	na	null	null	0.14999634
TOLLIP	na	null	null	0.14997177
WDR13	na	null	null	0.1499604
KRT7	na	null	null	0.14991987
USP43	na	null	null	0.14981437
GOLGA2P5	na	null	null	0.1497977
ZMYM3	na	null	null	0.14971255
TSKU	na	null	null	0.14970504
CAPN8	na	null	null	0.14970444
CTSV	na	null	null	0.14953269
INAVA	na	null	null	0.14949335
SLC4A2	na	null	null	0.14940347
OXSM	na	null	null	0.1493926
SHMT1	na	null	null	0.14938045
CCDC120	na	null	null	0.14937234
DGKQ	na	null	null	0.1493385
SNF8	na	null	null	0.1493355
COPS7B	na	null	null	0.14929454
DLG3	na	null	null	0.14922889
TNRC6C-AS1	na	null	null	0.14916216
TIMM44	na	null	null	0.14916061
BCL7C	na	null	null	0.14904192
FARSB	na	null	null	0.14903316
PPCDC	na	null	null	0.14902624
GUSBP11	na	null	null	0.14901257
GALK1	na	null	null	0.14895679
LRCH4	na	null	null	0.14895381
USF1	na	null	null	0.14893557
MYH14	na	null	null	0.14887261
HSPB11	na	null	null	0.14886613
DOLPP1	na	null	null	0.14882284
JPH1	na	null	null	0.14879325
AK1	na	null	null	0.1487589
HIST1H2BK	na	null	null	0.14875773
SENP3	na	null	null	0.14874879
SLC25A4	na	null	null	0.1487184
ANKK1	na	null	null	0.14860529
CTAGE8	na	null	null	0.14855507
TOM1	na	null	null	0.14851943
KLF5	na	null	null	0.14844088
LOC105369332	na	null	null	0.14843583
RPL28	na	null	null	0.14843284
MPHOSPH10	na	null	null	0.14837408
RPS20	na	null	null	0.14833006
COX7C	na	null	null	0.14832273
IER5L	na	null	null	0.14831121
ASB6	na	null	null	0.14829509
DNAJC28	na	null	null	0.14827022
TAF6	na	null	null	0.14822905
NAGPA	na	null	null	0.14814416
EPHX1	na	null	null	0.14805987
THEM6	na	null	null	0.14804953
RMND5B	na	null	null	0.14801945
CNOT3	na	null	null	0.14792845
MAP3K6	na	null	null	0.14791788
ANO8	na	null	null	0.14788693
TACO1	na	null	null	0.14788276
ELOB	na	null	null	0.14787094
FBXL19	na	null	null	0.14784333
DHX30	na	null	null	0.14778261
CFAP410	na	null	null	0.14778195
CUL7	na	null	null	0.14777246
THAP7	na	null	null	0.14776146
MRNIP	na	null	null	0.14775689
MVK	na	null	null	0.1477081
RHOD	na	null	null	0.14766407
CENPT	na	null	null	0.1476188
DEDD2	na	null	null	0.14757213
GGT2	na	null	null	0.14755078
FAM241B	na	null	null	0.14751698
CTDSP1	na	null	null	0.14749794
POLG2	na	null	null	0.147461
B3GNT6	na	null	null	0.14734232
MRPS21	na	null	null	0.147278
FAM86C1	na	null	null	0.14717273
EFNA1	na	null	null	0.14716606
FAM3A	na	null	null	0.14711756
UBXN11	na	null	null	0.1471019
SNORD48	na	null	null	0.14706273
CLDN7	na	null	null	0.14705272
MAP2K7	na	null	null	0.14704603
PDX1	na	null	null	0.14703327
LYSMD4	na	null	null	0.14693344
ATP6V0A1	na	null	null	0.14687978
LOC646383	na	null	null	0.14686327
NADK	na	null	null	0.14684881
UNC93B1	na	null	null	0.1468383
SRP14-AS1	na	null	null	0.1468216
PACSIN2	na	null	null	0.1468169
PICART1	na	null	null	0.14681038
FAM138A	na	null	null	0.14680493
ANKRD9	na	null	null	0.14679171
DUSP12	na	null	null	0.14676124
SPTBN2	na	null	null	0.14673977
COX3	na	null	null	0.1466792
ANAPC11	na	null	null	0.14659953
ARL16	na	null	null	0.14655323
VPS37B	na	null	null	0.14654702
AIFM3	na	null	null	0.1465057
HAPLN2	na	null	null	0.146486
PHF1	na	null	null	0.14647627
C11orf1	na	null	null	0.14644901
DDX39B-AS1	na	null	null	0.14642717
TST	na	null	null	0.14635892
SSPO	na	null	null	0.14627773
PGP	na	null	null	0.14624129
INPPL1	na	null	null	0.14621636
ERN2	na	null	null	0.14620349
TAPT1-AS1	na	null	null	0.14619458
IPO4	na	null	null	0.14614967
SSNA1	na	null	null	0.14614609
JUP	na	null	null	0.14613357
KLHDC7A	na	null	null	0.14613292
STARD10	na	null	null	0.14611138
QRICH2	na	null	null	0.14609045
TMEM205	na	null	null	0.14606151
TMPRSS9	na	null	null	0.14606115
ARL4D	na	null	null	0.14605148
LOC401127	na	null	null	0.14604846
ACAD10	na	null	null	0.1460338
SLX1B	na	null	null	0.14601995
SLC25A22	na	null	null	0.1459626
DMRTA1	na	null	null	0.14592122
SKIV2L	na	null	null	0.14592071
ANXA11	na	null	null	0.14589956
DHRS4L2	na	null	null	0.14589426
ZNF576	na	null	null	0.14587341
PIGG	na	null	null	0.14569855
ICAM5	na	null	null	0.14564994
SMIM22	na	null	null	0.14564355
DDB2	na	null	null	0.14563966
KCTD2	na	null	null	0.14563088
FADS3	na	null	null	0.14561513
DDX11	na	null	null	0.14559846
NDOR1	na	null	null	0.14552961
CDK5	na	null	null	0.14547394
RNF224	na	null	null	0.14544877
HDAC11-AS1	na	null	null	0.14543614
KRT8	na	null	null	0.14541873
PJVK	na	null	null	0.14540951
PRDX5	na	null	null	0.14540897
MEA1	na	null	null	0.14540379
PRORSD1P	na	null	null	0.14537728
FAM83H-AS1	na	null	null	0.1452434
NLE1	na	null	null	0.14522006
LMF1	na	null	null	0.14520396
HRAS	na	null	null	0.14515294
GRHL1	na	null	null	0.14514026
TBKBP1	na	null	null	0.14500219
GPAA1	na	null	null	0.14493841
LINC01547	na	null	null	0.14488164
RPS15	na	null	null	0.14487483
DOK7	na	null	null	0.14484413
EIF3G	na	null	null	0.14481051
ACAD9	na	null	null	0.14475569
YY1AP1	na	null	null	0.14473484
NUDT19	na	null	null	0.1447159
MDH2	na	null	null	0.14469737
TM7SF2	na	null	null	0.14464734
PTPN18	na	null	null	0.14463629
NEIL1	na	null	null	0.14463332
PIGQ	na	null	null	0.14461234
TUFT1	na	null	null	0.1444609
HAUS5	na	null	null	0.14442411
PMPCA	na	null	null	0.14438424
DAZAP1	na	null	null	0.14436866
SLC34A3	na	null	null	0.1443478
APBB3	na	null	null	0.14432444
TFR2	na	null	null	0.14431402
TRAP1	na	null	null	0.14418983
ALG1L2	na	null	null	0.14414538
ATG16L1	na	null	null	0.14410688
TMEM38A	na	null	null	0.14409348
USP35	na	null	null	0.14408752
CHDH	na	null	null	0.14407451
COQ9	na	null	null	0.1439816
S100A10	na	null	null	0.14394969
CYB5D2	na	null	null	0.1439389
MED10	na	null	null	0.14388256
MCRIP2	na	null	null	0.14381889
NOP14	na	null	null	0.14373463
NUMA1	na	null	null	0.14372112
GLB1L2	na	null	null	0.14369068
WDR6	na	null	null	0.14364462
RBM28	na	null	null	0.1435914
PAK6	na	null	null	0.14358531
SMPD4	na	null	null	0.14356229
UNK	na	null	null	0.14354852
C19orf81	na	null	null	0.14353816
ATAD3A	na	null	null	0.1435229
DBF4B	na	null	null	0.14349845
SEMA4G	na	null	null	0.14346716
ZNHIT3	na	null	null	0.14341418
SNHG15	na	null	null	0.14337963
CCDC130	na	null	null	0.14334273
CLCF1	na	null	null	0.1432758
PGD	na	null	null	0.14326783
LOC101929552	na	null	null	0.14325112
IRX3	na	null	null	0.14324492
PAICS	na	null	null	0.14323892
LNCTAM34A	na	null	null	0.14316978
NR0B1	na	null	null	0.14316247
ABHD14A-ACY1	na	null	null	0.14310965
TUBG1	na	null	null	0.14310817
SLC25A29	na	null	null	0.14307196
SLC52A3	na	null	null	0.14304729
MCM7	na	null	null	0.1430448
SOX15	na	null	null	0.14301182
MIR1302-3	na	null	null	0.14299782
ABCC6	na	null	null	0.14299531
OFD1	na	null	null	0.14298747
SMG5	na	null	null	0.14298119
HPGD	na	null	null	0.14294945
AATF	na	null	null	0.14291911
RUNDC1	na	null	null	0.1428975
DDX42	na	null	null	0.14289725
C6orf226	na	null	null	0.14287677
ISOC2	na	null	null	0.14286187
TCOF1	na	null	null	0.1428301
C19orf48	na	null	null	0.14280373
LINC01869	na	null	null	0.14275326
TUSC2	na	null	null	0.14272548
CSNK1D	na	null	null	0.14270735
SPRYD7	na	null	null	0.14257169
GLOD5	na	null	null	0.14252539
LINC01637	na	null	null	0.1425146
MIR203A	na	null	null	0.14250769
SIGIRR	na	null	null	0.14249112
PUSL1	na	null	null	0.14238214
PI4KB	na	null	null	0.14218861
DNAJC7	na	null	null	0.14211725
GTPBP2	na	null	null	0.1420431
GAS5	na	null	null	0.14202464
GAMT	na	null	null	0.14197636
CDK11B	na	null	null	0.14193293
RACK1	na	null	null	0.14190756
VPS51	na	null	null	0.14186116
ZNF276	na	null	null	0.14184481
C15orf62	na	null	null	0.1418428
ATP6	na	null	null	0.14176662
RNPS1	na	null	null	0.14171451
PIR	na	null	null	0.14168555
ERCC5	na	null	null	0.14167513
BIVM-ERCC5	na	null	null	0.14167513
RNASEH2C	na	null	null	0.14166534
HRAT92	na	null	null	0.14165889
LUC7L3	na	null	null	0.14158837
RBCK1	na	null	null	0.14156169
MIR6772	na	null	null	0.14153321
SLX1A-SULT1A3	na	null	null	0.14139733
TSPO	na	null	null	0.14133719
LTB4R	na	null	null	0.14133537
ZFYVE21	na	null	null	0.1413093
LOC388242	na	null	null	0.14130056
WDR46	na	null	null	0.14129263
WASH8P	na	null	null	0.14126816
PCED1A	na	null	null	0.14124891
MPDU1	na	null	null	0.14122541
LENG8	na	null	null	0.14119683
RPL11	na	null	null	0.1411085
RNF135	na	null	null	0.14106381
RITA1	na	null	null	0.14102238
CTU2	na	null	null	0.14095986
CYP4F11	na	null	null	0.14095409
RRP7A	na	null	null	0.14090745
NQO1	na	null	null	0.14083734
ZNF296	na	null	null	0.14075501
FBP1	na	null	null	0.14072353
LENG9	na	null	null	0.14070848
ENTPD6	na	null	null	0.14068474
NAA60	na	null	null	0.14068197
PI4KAP1	na	null	null	0.14066972
SCAMP2	na	null	null	0.14064895
IDNK	na	null	null	0.1406437
FITM1	na	null	null	0.14061442
RAB4B	na	null	null	0.14058343
GLB1L3	na	null	null	0.14057867
NCLN	na	null	null	0.14054263
USE1	na	null	null	0.14051773
CCNO	na	null	null	0.14048827
EIF2B5	na	null	null	0.14046715
SCEL	na	null	null	0.14045423
ZNF497	na	null	null	0.1403675
ITPA	na	null	null	0.14035584
LOC105369971	na	null	null	0.1403082
TMEM161A	na	null	null	0.14027436
SRD5A3	na	null	null	0.14025486
MRI1	na	null	null	0.14021744
DXO	na	null	null	0.1401931
EIF3B	na	null	null	0.1401482
SCYL1	na	null	null	0.14014594
HID1	na	null	null	0.14005482
COX8A	na	null	null	0.13999912
PPIL2	na	null	null	0.1399576
MBD6	na	null	null	0.13992395
DPP7	na	null	null	0.13991745
ZNF691	na	null	null	0.13990986
PRPF40B	na	null	null	0.13990822
ZNF628	na	null	null	0.13990271
FKBP2	na	null	null	0.13988031
NDUFB10	na	null	null	0.13984104
FCHSD1	na	null	null	0.13980025
INPP5E	na	null	null	0.13979693
CHAF1B	na	null	null	0.13978848
FKBPL	na	null	null	0.13977173
PHLDA2	na	null	null	0.13972199
IGHMBP2	na	null	null	0.13968568
C15orf39	na	null	null	0.13964255
CHP1	na	null	null	0.13963991
CDK9	na	null	null	0.1396323
EIF5A	na	null	null	0.13954063
DPM3	na	null	null	0.13949923
OSGIN1	na	null	null	0.13948385
ZSCAN21	na	null	null	0.1394459
ENKD1	na	null	null	0.13943751
YDJC	na	null	null	0.13940668
SUPT7L	na	null	null	0.13939016
PFKL	na	null	null	0.13938212
SLC27A5	na	null	null	0.13933696
TMEM69	na	null	null	0.13932118
FTSJ3	na	null	null	0.1393036
POLD2	na	null	null	0.1392731
CEP72	na	null	null	0.1392543
PTPRH	na	null	null	0.13914809
MRPS7	na	null	null	0.1390891
TOR4A	na	null	null	0.13906443
CDK16	na	null	null	0.13895012
SLC27A4	na	null	null	0.13891847
ITGA3	na	null	null	0.13878003
ATP2C2-AS1	na	null	null	0.13870531
PARP16	na	null	null	0.13867706
DCPS	na	null	null	0.13867277
C1orf226	na	null	null	0.13858965
RSL1D1	na	null	null	0.138577
SPATA5L1	na	null	null	0.13855885
ZNF830	na	null	null	0.13855106
CATSPERG	na	null	null	0.13853002
DHRS13	na	null	null	0.13845725
DDX27	na	null	null	0.13845441
ADHFE1	na	null	null	0.138446
ZBTB17	na	null	null	0.13843578
HSD17B7P2	na	null	null	0.13843371
NDUFS7	na	null	null	0.13839802
CYB561	na	null	null	0.13837971
LY6E	na	null	null	0.13835932
SDCBP2	na	null	null	0.13835852
ARV1	na	null	null	0.13833772
SLC49A3	na	null	null	0.13832384
TCF25	na	null	null	0.13831703
P4HB	na	null	null	0.13830073
CHERP	na	null	null	0.13828921
JAGN1	na	null	null	0.13824143
WDR97	na	null	null	0.13822857
UQCC3	na	null	null	0.13822745
TDRKH-AS1	na	null	null	0.13821279
TOMM40	na	null	null	0.1381818
PTGR2	na	null	null	0.13814236
NOL12	na	null	null	0.13806787
PSMB6	na	null	null	0.13803467
AXIN1	na	null	null	0.13803256
RANGAP1	na	null	null	0.13802953
VEGFA	na	null	null	0.13799986
BUD31	na	null	null	0.13790804
FGF22	na	null	null	0.1378952
LOC101927911	na	null	null	0.13784264
ARHGAP33	na	null	null	0.1378247
ACAP3	na	null	null	0.13780755
LOC100287042	na	null	null	0.13779382
SYTL5	na	null	null	0.13766049
LOC105370333	na	null	null	0.13761452
MAPK13	na	null	null	0.13760376
RPUSD1	na	null	null	0.13755877
LINC00471	na	null	null	0.13754767
PCOLCE-AS1	na	null	null	0.13749872
KCNJ14	na	null	null	0.13745631
MSH5	na	null	null	0.13740338
FAM83G	na	null	null	0.13739756
MRPL37	na	null	null	0.13739355
TRAPPC1	na	null	null	0.13737819
FLYWCH1	na	null	null	0.13733897
MTIF3	na	null	null	0.13730912
NELFE	na	null	null	0.13728417
POU2F3	na	null	null	0.13720314
TP53I13	na	null	null	0.13715662
EBP	na	null	null	0.13710059
KIAA0895L	na	null	null	0.13706927
ADAT3	na	null	null	0.13702442
SATB2-AS1	na	null	null	0.13700886
DYNLRB1	na	null	null	0.13697888
CITED4	na	null	null	0.13696179
HIST1H2BC	na	null	null	0.13693824
MKNK2	na	null	null	0.13692908
CCDC194	na	null	null	0.13689213
C15orf40	na	null	null	0.13687627
RPS25	na	null	null	0.13687173
PMS2P3	na	null	null	0.13684453
EXOC3-AS1	na	null	null	0.13683271
SPDYE2B	na	null	null	0.13682196
CYTB	na	null	null	0.13678285
OSGEPL1	na	null	null	0.136771
HIP1R	na	null	null	0.13675533
MLF2	na	null	null	0.13675304
CTNNA1	na	null	null	0.1366263
RAB38	na	null	null	0.13658983
MIR4653	na	null	null	0.13652496
SERINC2	na	null	null	0.13648385
ARF5	na	null	null	0.13647126
NFS1	na	null	null	0.13642886
RFPL3S	na	null	null	0.13640943
CLK3	na	null	null	0.13639365
CDK5RAP1	na	null	null	0.13639048
RPL13P5	na	null	null	0.13636275
TIMM29	na	null	null	0.13629846
SLC25A38	na	null	null	0.13628384
SPATA2L	na	null	null	0.13625489
EGLN2	na	null	null	0.13620313
HELZ2	na	null	null	0.13611385
DNAJC2	na	null	null	0.13609757
SRRM2	na	null	null	0.13605054
RBM14	na	null	null	0.13597254
MELTF-AS1	na	null	null	0.13583162
MRPL46	na	null	null	0.13580368
IL36RN	na	null	null	0.13574459
GPRC5C	na	null	null	0.13569838
LOC102725072	na	null	null	0.13567826
PYM1	na	null	null	0.13561174
DNM2	na	null	null	0.13554572
LZTR1	na	null	null	0.13545212
BATF2	na	null	null	0.13542973
COX1	na	null	null	0.13539958
PRDX6	na	null	null	0.13538325
HNF1B	na	null	null	0.1353658
THAP7-AS1	na	null	null	0.13533187
PP7080	na	null	null	0.13532114
NPIPB3	na	null	null	0.13530032
HTATIP2	na	null	null	0.13528883
INTS3	na	null	null	0.1352743
PRLH	na	null	null	0.13525684
TSR2	na	null	null	0.13525505
NR1H2	na	null	null	0.13523974
SNX21	na	null	null	0.13520874
FOXD2	na	null	null	0.13519622
VPS18	na	null	null	0.13519408
RAB15	na	null	null	0.13518387
HIST1H2AC	na	null	null	0.13514379
CDHR2	na	null	null	0.13506676
BCAT2	na	null	null	0.13502307
WDR60	na	null	null	0.1349884
FIZ1	na	null	null	0.13495702
CPLX1	na	null	null	0.13495499
HYI	na	null	null	0.13493377
CLDND2	na	null	null	0.1348339
AKR1C2	na	null	null	0.13482416
SULT2B1	na	null	null	0.13478875
DDX41	na	null	null	0.13476312
GSR	na	null	null	0.134747
CPTP	na	null	null	0.13473612
RUFY1	na	null	null	0.1347229
LINC02004	na	null	null	0.13470185
C17orf82	na	null	null	0.13468601
PLD2	na	null	null	0.13466012
TMEM214	na	null	null	0.13462293
SETD1A	na	null	null	0.13461223
MBLAC1	na	null	null	0.13460837
TMEM198B	na	null	null	0.13458097
RPL4	na	null	null	0.13446683
SMG9	na	null	null	0.13446067
DNAJC9-AS1	na	null	null	0.13444212
NAA10	na	null	null	0.13443272
ATP5MPL	na	null	null	0.13442421
KCNK5	na	null	null	0.13440871
HIST1H2BN	na	null	null	0.13437206
MRPS2	na	null	null	0.13424161
SAFB	na	null	null	0.13423817
NOP16	na	null	null	0.13419521
RABGEF1	na	null	null	0.13417368
PRICKLE4	na	null	null	0.13414402
KRTAP5-1	na	null	null	0.13401005
UBALD1	na	null	null	0.1339739
PPP1R10	na	null	null	0.13395512
MAPK8IP3	na	null	null	0.1339258
MIR3186	na	null	null	0.13389091
FXYD3	na	null	null	0.13385499
NDUFB8	na	null	null	0.13385159
ACTR5	na	null	null	0.13383038
LINC01137	na	null	null	0.13381407
NELFB	na	null	null	0.13379662
WWTR1-AS1	na	null	null	0.13375759
MRPS18A	na	null	null	0.1337544
NFRKB	na	null	null	0.1337279
MRPL20-AS1	na	null	null	0.13366689
KLC2	na	null	null	0.13365051
LINC01564	na	null	null	0.13364668
SNORD88A	na	null	null	0.13359155
ANKRD23	na	null	null	0.13359028
PARP2	na	null	null	0.13350871
PKD1L2	na	null	null	0.13348308
LOC100128770	na	null	null	0.13347228
EXOC3	na	null	null	0.13341016
GTF2IRD2	na	null	null	0.13340688
GOLGA8B	na	null	null	0.13338442
FEZF1-AS1	na	null	null	0.13332932
ELMOD3	na	null	null	0.13329662
SLC9A8	na	null	null	0.1331153
PCGF3	na	null	null	0.1331045
UNC13D	na	null	null	0.1330681
PLIN5	na	null	null	0.13302046
SERPINC1	na	null	null	0.13301839
STK11IP	na	null	null	0.1330108
EHBP1L1	na	null	null	0.13295661
SIX5	na	null	null	0.13294785
NUBP2	na	null	null	0.13291407
SMARCD2	na	null	null	0.13290706
TTC31	na	null	null	0.13287571
CAPN5	na	null	null	0.1328014
DGCR6L	na	null	null	0.13279137
AOC2	na	null	null	0.1327821
TBRG4	na	null	null	0.13277741
TXNRD1	na	null	null	0.13277093
MYO1C	na	null	null	0.1327477
MIR6728	na	null	null	0.13274537
RETREG3	na	null	null	0.13271277
FOXA2	na	null	null	0.13267083
EML3	na	null	null	0.13264325
MET	na	null	null	0.1326411
CCDC189	na	null	null	0.13263826
LOC105372233	na	null	null	0.132623
CYSRT1	na	null	null	0.13259517
FAM221B	na	null	null	0.13256802
PTPN23	na	null	null	0.13254903
MRPL17	na	null	null	0.13253532
EPHB3	na	null	null	0.1325249
BUB1B-PAK6	na	null	null	0.13251078
LOC150051	na	null	null	0.13248703
SLC35F2	na	null	null	0.13247506
TMEM11	na	null	null	0.13247168
MANEAL	na	null	null	0.1324529
ARMC5	na	null	null	0.1324255
ALDH16A1	na	null	null	0.13233119
OGFOD2	na	null	null	0.13228442
TICAM1	na	null	null	0.13227725
CTF1	na	null	null	0.13223182
PRKCSH	na	null	null	0.13210814
WHAMM	na	null	null	0.13202459
TAC3	na	null	null	0.13202338
GALNT3	na	null	null	0.13201901
EME1	na	null	null	0.13201419
PLEKHG6	na	null	null	0.13198322
MIR6859-1	na	null	null	0.13198097
AMDHD2	na	null	null	0.13196541
NRBP2	na	null	null	0.13195619
MYH7B	na	null	null	0.13195616
EXOSC10	na	null	null	0.13191213
GCDH	na	null	null	0.13178693
FZD5	na	null	null	0.13174
MAIP1	na	null	null	0.13165246
FAM160B2	na	null	null	0.13164108
SMCR2	na	null	null	0.13161784
ZNF517	na	null	null	0.13156618
RHBDD2	na	null	null	0.1315144
STX16	na	null	null	0.13149449
SIVA1	na	null	null	0.131463
EIF1AD	na	null	null	0.13142687
REELD1	na	null	null	0.13139768
FIS1	na	null	null	0.13134432
EFNA4	na	null	null	0.13125122
ZNF787	na	null	null	0.13125
ZNF512B	na	null	null	0.13124824
RFX1	na	null	null	0.13119286
RPL24	na	null	null	0.13116705
METTL5	na	null	null	0.13115315
MAGIX	na	null	null	0.13114499
CYP2J2	na	null	null	0.13113026
RPS19	na	null	null	0.13109423
GTPBP6	na	null	null	0.13109086
SARS2	na	null	null	0.1310615
PLD6	na	null	null	0.13105117
ASB16	na	null	null	0.13103016
ND2	na	null	null	0.13100058
LOC728975	na	null	null	0.1309157
LRRC1	na	null	null	0.13089764
UGDH	na	null	null	0.13086288
RPS6KB2	na	null	null	0.130861
GDF9	na	null	null	0.13081689
NAA40	na	null	null	0.130814
HINFP	na	null	null	0.13080285
NDUFB1	na	null	null	0.13077179
PLXNA3	na	null	null	0.13074745
OSGEP	na	null	null	0.13074422
C5orf30	na	null	null	0.13070026
AMH	na	null	null	0.1306933
ERAS	na	null	null	0.130691
SNORD60	na	null	null	0.13067168
CEP95	na	null	null	0.13063778
SERPINB6	na	null	null	0.13058299
SPTY2D1OS	na	null	null	0.13056707
BCDIN3D-AS1	na	null	null	0.1305518
STRCP1	na	null	null	0.13051347
GNL2	na	null	null	0.13048504
ANO9	na	null	null	0.13046528
PLEKHH1	na	null	null	0.13045478
NAB2	na	null	null	0.13045444
TMC1	na	null	null	0.13043112
MIR6835	na	null	null	0.13039821
MLX	na	null	null	0.13031526
NT5C3B	na	null	null	0.1302293
GALM	na	null	null	0.13021488
HIST2H4A	na	null	null	0.13020144
CCDC115	na	null	null	0.13019066
FAM86JP	na	null	null	0.13018297
TMEM79	na	null	null	0.13015245
MRM3	na	null	null	0.13013417
PRRT2	na	null	null	0.13011125
FOLR1	na	null	null	0.13010038
ARL8A	na	null	null	0.13008758
CAMTA2	na	null	null	0.13003899
GDPD1	na	null	null	0.13001235
COX5B	na	null	null	0.13000688
TP53I3	na	null	null	0.12995104
MRPL4	na	null	null	0.12994064
TMEM191B	na	null	null	0.12992702
SNX15	na	null	null	0.12990147
HIRA	na	null	null	0.12989143
SLC25A37	na	null	null	0.12987193
ZNF688	na	null	null	0.12986611
ARF1	na	null	null	0.12984653
LINC01089	na	null	null	0.12984507
RBFA	na	null	null	0.12982193
CLPSL2	na	null	null	0.12981486
AGFG2	na	null	null	0.12978053
SLC22A5	na	null	null	0.12977357
TP53TG1	na	null	null	0.12975942
PSMC3	na	null	null	0.1297571
NASP	na	null	null	0.12972474
CDC34	na	null	null	0.12972067
SCNM1	na	null	null	0.12971354
TNFAIP8L2-SCNM1	na	null	null	0.12971354
TTC32	na	null	null	0.12969989
TNFSF9	na	null	null	0.12966147
NIT2	na	null	null	0.1296386
LOC100507564	na	null	null	0.12963411
NAXE	na	null	null	0.1296104
LOC101928424	na	null	null	0.12945364
DUS2	na	null	null	0.12944199
WFDC10A	na	null	null	0.12940387
COX5A	na	null	null	0.12936123
CDC42EP1	na	null	null	0.12935103
CDIPT	na	null	null	0.12934256
VPS33B	na	null	null	0.1293395
CEBPA-DT	na	null	null	0.12932785
CGN	na	null	null	0.12931223
RPP25L	na	null	null	0.12927455
ZNF865	na	null	null	0.12927054
UBAP2L	na	null	null	0.12926134
XKR8	na	null	null	0.12911691
ARIH2	na	null	null	0.12908757
C6orf47	na	null	null	0.12908591
CWC15	na	null	null	0.12904602
DAND5	na	null	null	0.12899326
BCAR1	na	null	null	0.12898384
NAT14	na	null	null	0.12897214
GMPPB	na	null	null	0.12896794
[truncated: 23,484 more rows]
