# Supplementary material for: Pan-Cancer Analysis of IGF-1 and IGF-1R as Potential Prognostic Biomarkers and Immunotherapy Targets
Source: Front Oncol. 2021 Nov 5;11:755341. doi: 10.3389/fonc.2021.755341 (PMC8602838; doi:10.3389/fonc.2021.755341)
Supplement: Supplementary file 11 [file Table_3.xls]

NAME	DESCRIPTION	GENE_SYMBOL	GENE_TITLE	SCORE
NDUFA11	na	null	null	0.3636673
GPX1	na	null	null	0.3614931
MRPL54	na	null	null	0.35531452
MICOS13	na	null	null	0.34254053
UQCR11	na	null	null	0.3096521
NDUFB7	na	null	null	0.30852643
FAU	na	null	null	0.30821666
ALKBH7	na	null	null	0.30408475
NDUFA2	na	null	null	0.29703638
C19orf53	na	null	null	0.2962622
NCF4	na	null	null	0.29392663
NDUFA13	na	null	null	0.28935543
HCST	na	null	null	0.28913966
RNF181	na	null	null	0.28832278
NDUFB1	na	null	null	0.28829545
LSM10	na	null	null	0.28710094
OAZ1	na	null	null	0.2861422
RPL36	na	null	null	0.28497556
TYROBP	na	null	null	0.2848929
LST1	na	null	null	0.2827199
SPAG4	na	null	null	0.28041756
MPG	na	null	null	0.27818286
SELENOH	na	null	null	0.27732044
GADD45GIP1	na	null	null	0.27668276
UROD	na	null	null	0.27597195
SNHG15	na	null	null	0.27465728
GMFG	na	null	null	0.27217028
PRELID1	na	null	null	0.2698023
VKORC1	na	null	null	0.26962808
BCL7C	na	null	null	0.2695057
NDUFS7	na	null	null	0.2695039
HLA-DRB1	na	null	null	0.26703203
ATP6V1F	na	null	null	0.265645
MYO1G	na	null	null	0.26509655
HLA-DRA	na	null	null	0.26507437
UXT	na	null	null	0.2647413
GUK1	na	null	null	0.26340815
SIVA1	na	null	null	0.26333687
IFI27L2	na	null	null	0.262426
SSR4	na	null	null	0.26097482
LY96	na	null	null	0.26042962
C7orf50	na	null	null	0.25960314
SELENOM	na	null	null	0.25900376
RPS14	na	null	null	0.2581607
UBL5	na	null	null	0.25730383
STX10	na	null	null	0.2572385
PSME1	na	null	null	0.25563544
PSME2	na	null	null	0.25476158
RPL35	na	null	null	0.2546543
CLPP	na	null	null	0.25449383
PET100	na	null	null	0.25445467
TXNDC17	na	null	null	0.25195742
LSM7	na	null	null	0.25115845
PRADC1	na	null	null	0.25009298
PDZD11	na	null	null	0.24772589
RPL27	na	null	null	0.2463089
HLA-DMB	na	null	null	0.24429902
PLGRKT	na	null	null	0.24356559
RPL39	na	null	null	0.24304181
BNIP1	na	null	null	0.24278149
TNFAIP8L2	na	null	null	0.24172881
RPS15	na	null	null	0.24115528
HSD3B7	na	null	null	0.24045123
HLA-DMA	na	null	null	0.24036315
UQCRQ	na	null	null	0.2403292
APOBEC3H	na	null	null	0.24026173
RNASEH2C	na	null	null	0.23950344
CKLF	na	null	null	0.2392274
SOCS1	na	null	null	0.23892814
TP53TG1	na	null	null	0.23884027
ROMO1	na	null	null	0.2372322
COX7B	na	null	null	0.23715399
DHRS4L2	na	null	null	0.23701333
MRPL52	na	null	null	0.23695388
NAA10	na	null	null	0.23528536
SMIM29	na	null	null	0.23474172
RPL27A	na	null	null	0.2345474
TRAPPC2L	na	null	null	0.23433813
CD74	na	null	null	0.23280911
NPRL2	na	null	null	0.23261401
TREM2	na	null	null	0.23258634
S100A13	na	null	null	0.23242188
ELOB	na	null	null	0.23155692
PDLIM4	na	null	null	0.23036137
GSTO1	na	null	null	0.23035371
LINC01023	na	null	null	0.23025642
MRPL58	na	null	null	0.22959559
MRPS6	na	null	null	0.22934082
ASNA1	na	null	null	0.2293302
CD52	na	null	null	0.2285499
HINT2	na	null	null	0.22801155
CRYBB1	na	null	null	0.22791919
ZNHIT1	na	null	null	0.22782125
RPS29	na	null	null	0.22762908
RPLP2	na	null	null	0.22702445
WDR83OS	na	null	null	0.22450002
DCTN3	na	null	null	0.22415145
TMEM219	na	null	null	0.22384101
AKR1A1	na	null	null	0.22367272
PCED1B-AS1	na	null	null	0.22348228
UPP1	na	null	null	0.22271094
CD3D	na	null	null	0.22218126
AIF1	na	null	null	0.22205521
TMSB4X	na	null	null	0.22148046
GAMT	na	null	null	0.22125298
ANAPC11	na	null	null	0.22121008
HLA-DRB5	na	null	null	0.22109173
MDP1	na	null	null	0.22099961
COMMD5	na	null	null	0.21938747
DRAP1	na	null	null	0.21930486
RPL10	na	null	null	0.21809845
ATP5MG	na	null	null	0.2178622
NPC2	na	null	null	0.21771428
ATP5PO	na	null	null	0.21748155
MARCH2	na	null	null	0.21697986
SF3B5	na	null	null	0.21693568
CCNQ	na	null	null	0.21660662
AIP	na	null	null	0.21656713
C1orf54	na	null	null	0.21647348
RPL18A	na	null	null	0.21627933
RPS3A	na	null	null	0.21604763
LOC105371849	na	null	null	0.21585502
NDUFB10	na	null	null	0.21580459
PSMB8	na	null	null	0.21557793
TMEM134	na	null	null	0.21528496
NHP2	na	null	null	0.21482252
ZNF236-DT	na	null	null	0.2147324
RPL13	na	null	null	0.21471058
MYL6	na	null	null	0.21467529
NDUFA4	na	null	null	0.21432373
VAMP8	na	null	null	0.2142434
SS18L2	na	null	null	0.21395384
MIR210HG	na	null	null	0.21383527
NDUFS8	na	null	null	0.21378805
RPS8	na	null	null	0.21361692
LGALS1	na	null	null	0.21356757
BATF3	na	null	null	0.21356606
NME3	na	null	null	0.21326946
COPE	na	null	null	0.21325807
NDUFB2	na	null	null	0.21308255
MTLN	na	null	null	0.21293205
NDUFA1	na	null	null	0.21285939
MCTS1	na	null	null	0.2128057
ATP6V0B	na	null	null	0.21264194
MRPL41	na	null	null	0.21258205
CYTOR	na	null	null	0.21209796
RPS15A	na	null	null	0.21193147
CARD16	na	null	null	0.21137449
CSF2	na	null	null	0.21130644
EMC9	na	null	null	0.2112739
TMEM42	na	null	null	0.21126221
NDUFS3	na	null	null	0.21086873
PFDN5	na	null	null	0.21070068
METTL26	na	null	null	0.2103614
PSMB9	na	null	null	0.21033882
SRA1	na	null	null	0.21029595
ZNF32	na	null	null	0.21024254
HLA-DPA1	na	null	null	0.21020225
ZNF688	na	null	null	0.20991191
MRPL55	na	null	null	0.20923872
WFDC10B	na	null	null	0.20912892
SDHAF4	na	null	null	0.20902257
C1QA	na	null	null	0.20870511
FCGR1A	na	null	null	0.20819564
FIS1	na	null	null	0.20803382
RAB33A	na	null	null	0.20793174
CIAO2B	na	null	null	0.20792745
APOBEC3G	na	null	null	0.20771194
MYDGF	na	null	null	0.20658346
POLE4	na	null	null	0.20634437
FCER1G	na	null	null	0.20625746
RPL38	na	null	null	0.20620464
MRPL14	na	null	null	0.20593683
OXLD1	na	null	null	0.20577107
RPL26L1	na	null	null	0.20571557
RGS14	na	null	null	0.20565514
HSPB1	na	null	null	0.2055927
LAGE3	na	null	null	0.20546404
SNRNP25	na	null	null	0.2054549
CYBA	na	null	null	0.20538887
NUPR1	na	null	null	0.20508131
HLA-DPB1	na	null	null	0.20484307
RPL29	na	null	null	0.20464003
PSMB10	na	null	null	0.20450987
RPL24	na	null	null	0.20413524
MRPL32	na	null	null	0.20391169
RPL9	na	null	null	0.20390259
RPSA	na	null	null	0.20382597
FCGR1B	na	null	null	0.20304897
HLA-DRB6	na	null	null	0.20271912
SCO2	na	null	null	0.20231988
RPS6	na	null	null	0.20226291
RPS10	na	null	null	0.20158522
SMIM30	na	null	null	0.20156437
RNF113A	na	null	null	0.20152795
PRR7	na	null	null	0.20093997
SMIM4	na	null	null	0.200544
FCGR1CP	na	null	null	0.2005355
MRPL22	na	null	null	0.20052849
PAXX	na	null	null	0.20050946
NUBP2	na	null	null	0.200243
COX7C	na	null	null	0.19999096
LOC107985688	na	null	null	0.19998376
COMMD1	na	null	null	0.199978
CKS2	na	null	null	0.19953091
IL27RA	na	null	null	0.1992266
ISCA2	na	null	null	0.19894642
CASP1	na	null	null	0.19865899
PSMB3	na	null	null	0.19850479
CCDC107	na	null	null	0.19835655
GALK1	na	null	null	0.1981038
MXD3	na	null	null	0.19807315
RBX1	na	null	null	0.19788097
CTU2	na	null	null	0.19729824
RPS18	na	null	null	0.19699
MCRIP2	na	null	null	0.19696692
MRPL17	na	null	null	0.19684677
DNTTIP1	na	null	null	0.19674058
SDSL	na	null	null	0.19671826
RPA3	na	null	null	0.1965272
HLA-DQA1	na	null	null	0.19647263
LY86	na	null	null	0.19628362
PPIA	na	null	null	0.19565801
MTFP1	na	null	null	0.19562304
CDX1	na	null	null	0.19546944
IAH1	na	null	null	0.19509293
IFI35	na	null	null	0.19491579
PYCARD	na	null	null	0.1948081
CAMK1	na	null	null	0.19478972
MRPS24	na	null	null	0.19468546
ATP5PD	na	null	null	0.19436269
CORO1A	na	null	null	0.1943159
MT1F	na	null	null	0.19424422
PRDX4	na	null	null	0.19415781
IFI27L1	na	null	null	0.19414344
RPS5	na	null	null	0.19368729
CD48	na	null	null	0.19313219
FAM173A	na	null	null	0.19299118
IL4I1	na	null	null	0.19272621
CTSC	na	null	null	0.19220595
AZGP1	na	null	null	0.19214006
PSMB8-AS1	na	null	null	0.19194895
C4orf48	na	null	null	0.19150786
BABAM1	na	null	null	0.19118801
SELENOK	na	null	null	0.19096701
PGK1	na	null	null	0.19053842
PAM16	na	null	null	0.19046265
OST4	na	null	null	0.19045937
BEX5	na	null	null	0.18991323
MVB12A	na	null	null	0.18975286
ARF4-AS1	na	null	null	0.1896664
SPINK2	na	null	null	0.18945338
SUSD3	na	null	null	0.18926625
LINC02608	na	null	null	0.18913229
S100A6	na	null	null	0.18902233
GSDMD	na	null	null	0.18870324
RPS7	na	null	null	0.18866734
RPL32	na	null	null	0.18863805
CD300A	na	null	null	0.18845063
FLJ20021	na	null	null	0.18821965
NDUFAF2	na	null	null	0.18810995
DMAC1	na	null	null	0.18810001
RPL8	na	null	null	0.1880022
FRGCA	na	null	null	0.18799399
DHRS4	na	null	null	0.1877621
MED31	na	null	null	0.18774396
TNFRSF4	na	null	null	0.18737818
LRCOL1	na	null	null	0.1872997
RAB7B	na	null	null	0.18714954
C16orf91	na	null	null	0.18710251
TMA7	na	null	null	0.18707202
LOC105373383	na	null	null	0.1870071
NR2C2AP	na	null	null	0.18688308
CDK5	na	null	null	0.18686889
SERPINA1	na	null	null	0.18686488
BLOC1S1	na	null	null	0.18636924
RAC2	na	null	null	0.18595871
TSPO	na	null	null	0.18590944
ZNF593	na	null	null	0.18558112
ATOX1	na	null	null	0.18552741
COX4I1	na	null	null	0.18552355
LYL1	na	null	null	0.18537773
CRABP2	na	null	null	0.18527149
B4GALT7	na	null	null	0.18509407
CCL13	na	null	null	0.18481584
FAM3A	na	null	null	0.18452466
LINC00251	na	null	null	0.1842701
TMEM205	na	null	null	0.18418325
SPI1	na	null	null	0.18379173
MAPKAPK3	na	null	null	0.18353765
SOWAHD	na	null	null	0.1833249
C19orf25	na	null	null	0.1823414
CCL17	na	null	null	0.18209648
FUOM	na	null	null	0.18205246
RGS10	na	null	null	0.18200561
NME1	na	null	null	0.1818222
TMEM256	na	null	null	0.18162459
CCDC85B	na	null	null	0.18161425
LGALS3	na	null	null	0.18158703
MRPL34	na	null	null	0.18138081
LINC02609	na	null	null	0.18128075
NR1H3	na	null	null	0.18123248
PTPMT1	na	null	null	0.18119898
AURKAIP1	na	null	null	0.18113059
MRPS15	na	null	null	0.18079096
BAD	na	null	null	0.18055359
DNASE1L2	na	null	null	0.180449
ATP6V0E1	na	null	null	0.1801569
LYRM1	na	null	null	0.18004888
RACK1	na	null	null	0.17992415
LINC01460	na	null	null	0.17991547
MMP28	na	null	null	0.17953171
CARD19	na	null	null	0.17940517
SNAPC2	na	null	null	0.1792771
USE1	na	null	null	0.17925033
LINC01778	na	null	null	0.17902848
DHDH	na	null	null	0.17850013
FUT7	na	null	null	0.17841166
CLIC2	na	null	null	0.17839955
C1QB	na	null	null	0.17835888
C1QC	na	null	null	0.17799185
TEX264	na	null	null	0.17797212
TBC1D10C	na	null	null	0.17793645
FLT3LG	na	null	null	0.17777523
HCFC1R1	na	null	null	0.17766029
ABHD17A	na	null	null	0.17741695
APOC1	na	null	null	0.17714214
ARPC4	na	null	null	0.17702006
SYT12	na	null	null	0.177009
CLEC4A	na	null	null	0.17686996
DIO1	na	null	null	0.17666207
PSTPIP1	na	null	null	0.17660087
CCL28	na	null	null	0.17645693
HLA-DQB1	na	null	null	0.17637326
ALOX5AP	na	null	null	0.17628004
RARRES2	na	null	null	0.17609441
C19orf24	na	null	null	0.1759157
THYN1	na	null	null	0.175903
RPS13	na	null	null	0.17564578
FUNDC2	na	null	null	0.17559516
SIRT6	na	null	null	0.17543243
COX14	na	null	null	0.17529875
YIF1A	na	null	null	0.17516197
CINP	na	null	null	0.17515326
MT1E	na	null	null	0.17510511
UQCR10	na	null	null	0.17490432
HK3	na	null	null	0.17490017
HAVCR2	na	null	null	0.17482428
HIGD2A	na	null	null	0.17461216
SH3BGRL3	na	null	null	0.17459257
C1orf122	na	null	null	0.1739456
LOC101928982	na	null	null	0.17390195
C9orf16	na	null	null	0.17388396
COX8A	na	null	null	0.17362866
IFI27	na	null	null	0.17348062
CCL3	na	null	null	0.17338128
TRMT112	na	null	null	0.17317823
RGS19	na	null	null	0.17283688
TMEM208	na	null	null	0.17263404
CD14	na	null	null	0.17254974
BST2	na	null	null	0.17237696
NDUFA7	na	null	null	0.17232484
LINC01374	na	null	null	0.17223601
RPL34	na	null	null	0.17202936
LINC00847	na	null	null	0.1718459
MIR7156	na	null	null	0.1716793
EXOSC4	na	null	null	0.17165765
ZNF511	na	null	null	0.17143828
IRF5	na	null	null	0.17133573
NCF1C	na	null	null	0.17131336
CD72	na	null	null	0.17117429
FCGR2B	na	null	null	0.17093676
DHRS7	na	null	null	0.17088059
RPS21	na	null	null	0.17085324
TNFRSF18	na	null	null	0.17059816
ARF5	na	null	null	0.17043819
MNX1-AS1	na	null	null	0.16983876
EVI2A	na	null	null	0.16963635
BOLA1	na	null	null	0.16936617
SCAMP1-AS1	na	null	null	0.16932446
RPS3	na	null	null	0.16928984
F12	na	null	null	0.1692841
FMC1	na	null	null	0.16920072
SLC27A5	na	null	null	0.16911477
CA11	na	null	null	0.16897853
HLA-B	na	null	null	0.16892071
LAPTM5	na	null	null	0.16881108
ANGPTL6	na	null	null	0.16879904
CAPG	na	null	null	0.16864705
CHKB-DT	na	null	null	0.1686374
PPP4C	na	null	null	0.16860728
REX1BD	na	null	null	0.1685808
LINC01644	na	null	null	0.16854826
RNASE2	na	null	null	0.16825475
PPM1M	na	null	null	0.167938
YIPF2	na	null	null	0.167886
STYXL1	na	null	null	0.16786547
DPM3	na	null	null	0.1678651
APBA3	na	null	null	0.16773057
MRPS33	na	null	null	0.1676942
DBI	na	null	null	0.1674133
PYCR3	na	null	null	0.16736954
SMIM22	na	null	null	0.16735467
CMC1	na	null	null	0.16678178
SSNA1	na	null	null	0.16674884
SERPIND1	na	null	null	0.16664739
PGLS	na	null	null	0.16656466
RPS20	na	null	null	0.16650186
LAT2	na	null	null	0.16649985
SLC22A18AS	na	null	null	0.16644348
LINC00853	na	null	null	0.16629715
TIMM10	na	null	null	0.16622683
DUS3L	na	null	null	0.16620266
RPL18	na	null	null	0.16590303
MILR1	na	null	null	0.16586976
SUPT4H1	na	null	null	0.16575281
CCM2	na	null	null	0.16564158
NUDT8	na	null	null	0.16551286
FLYWCH2	na	null	null	0.16549298
PIN1	na	null	null	0.16464692
SCAND1	na	null	null	0.16464117
MCUB	na	null	null	0.16452308
MRPL33	na	null	null	0.16447519
OSM	na	null	null	0.16438721
FERMT3	na	null	null	0.1642214
COPS9	na	null	null	0.16399777
LINC02285	na	null	null	0.16380113
PDCD1	na	null	null	0.16376957
SELENOW	na	null	null	0.16369429
ARL6IP5	na	null	null	0.16321145
CATSPER1	na	null	null	0.16318756
HPRT1	na	null	null	0.16312407
NAA38	na	null	null	0.16302335
PLAAT4	na	null	null	0.16275057
HLA-A	na	null	null	0.16265471
GJC3	na	null	null	0.16251582
NUDT18	na	null	null	0.1622317
CISD3	na	null	null	0.16215093
RPL21P28	na	null	null	0.16210349
IL10RB	na	null	null	0.161904
TSTD1	na	null	null	0.16181067
UQCC2	na	null	null	0.161721
IL27	na	null	null	0.16146466
RBIS	na	null	null	0.16085424
NSMCE1	na	null	null	0.16085273
JOSD2	na	null	null	0.16082999
GS1-124K5.4	na	null	null	0.16079284
LINC01547	na	null	null	0.1607903
LAMTOR4	na	null	null	0.16075529
RAB24	na	null	null	0.16058308
TIMM8B	na	null	null	0.160557
SDHAF1	na	null	null	0.16039531
XAGE1A	na	null	null	0.16031393
EEF1B2	na	null	null	0.16019212
RPS2	na	null	null	0.1601104
RFC2	na	null	null	0.16009909
SDR16C5	na	null	null	0.16009688
TRIM55	na	null	null	0.15991507
PDZK1IP1	na	null	null	0.15988469
FOLR2	na	null	null	0.15988423
GBP1P1	na	null	null	0.15971388
REELD1	na	null	null	0.15957075
RASSF4	na	null	null	0.1594774
HINT1	na	null	null	0.15944128
RPP25L	na	null	null	0.15925895
TPT1	na	null	null	0.15921572
PTTG1	na	null	null	0.15914515
NAGS	na	null	null	0.15879457
SLC39A3	na	null	null	0.15871643
FBXO6	na	null	null	0.15863504
DOK2	na	null	null	0.15861352
ATP5F1D	na	null	null	0.15859067
NCAPH2	na	null	null	0.15847939
PPP1R35	na	null	null	0.15841623
MRPL11	na	null	null	0.15835078
RNASE6	na	null	null	0.15830183
HLA-C	na	null	null	0.15806678
RPS9	na	null	null	0.15778673
NUDT22	na	null	null	0.15751715
NDUFC1	na	null	null	0.15750085
MS4A6A	na	null	null	0.15744549
LINC02004	na	null	null	0.15741363
LRRC29	na	null	null	0.15737112
TAF10	na	null	null	0.15728378
GPX4	na	null	null	0.15722223
PGP	na	null	null	0.15715085
ARPC3	na	null	null	0.15713003
MRPL12	na	null	null	0.15708594
HSD11B1-AS1	na	null	null	0.15707587
ADCK2	na	null	null	0.1570527
NUDT14	na	null	null	0.15670645
WFDC3	na	null	null	0.15659687
LAMTOR1	na	null	null	0.1563713
ELOF1	na	null	null	0.15629876
SMIM1	na	null	null	0.15625918
NEDD8	na	null	null	0.15621889
BET1	na	null	null	0.15616389
SLC25A19	na	null	null	0.15607965
CXorf40A	na	null	null	0.15593468
MZT2B	na	null	null	0.15559994
LOC730338	na	null	null	0.15555891
TOR3A	na	null	null	0.15528353
GPR68	na	null	null	0.15513468
ITGB2	na	null	null	0.1550389
PNP	na	null	null	0.15500596
ZNF561-AS1	na	null	null	0.15499236
RPS28	na	null	null	0.15498509
FADS3	na	null	null	0.15489036
SERPINB1	na	null	null	0.15484785
STAC3	na	null	null	0.15471236
NUDT16L1	na	null	null	0.15471233
RBAKDN	na	null	null	0.15463194
LINC01281	na	null	null	0.15437984
NDUFAF8	na	null	null	0.15437636
UQCC3	na	null	null	0.1542713
C17orf50	na	null	null	0.15383233
BOLA2B	na	null	null	0.15374365
MRPL28	na	null	null	0.15371166
PPIH	na	null	null	0.15362704
POLR2L	na	null	null	0.15344335
DPP7	na	null	null	0.15340851
H2AFJ	na	null	null	0.15340102
HLA-DOB	na	null	null	0.15325615
IL36G	na	null	null	0.15315895
PTPN7	na	null	null	0.15306138
GIMAP2	na	null	null	0.1529029
APRT	na	null	null	0.15283558
NDUFAB1	na	null	null	0.15277992
WFDC10A	na	null	null	0.15272406
NDUFB11	na	null	null	0.15271644
SNHG9	na	null	null	0.1525003
PRAF2	na	null	null	0.15235674
DYNLT1	na	null	null	0.1521822
PRR22	na	null	null	0.15217564
FDX2	na	null	null	0.15214817
EBP	na	null	null	0.15213078
SLC43A3	na	null	null	0.15208028
NENF	na	null	null	0.15199837
RHOC	na	null	null	0.15197793
NME2	na	null	null	0.15188074
BCL2A1	na	null	null	0.15179564
EXOSC10-AS1	na	null	null	0.15154523
COX5B	na	null	null	0.1514944
STAC	na	null	null	0.15137024
ZSCAN16-AS1	na	null	null	0.15107858
COMMD6	na	null	null	0.15096913
NOP16	na	null	null	0.15078272
MYBPHL	na	null	null	0.15073135
NDUFA6	na	null	null	0.15071404
FBXO4	na	null	null	0.15068372
GZMK	na	null	null	0.15061463
RHOG	na	null	null	0.15055722
LINC01841	na	null	null	0.15052624
UBE2L6	na	null	null	0.15051799
MATK	na	null	null	0.15035474
NXT1	na	null	null	0.15016869
DNAJC30	na	null	null	0.1500672
CD2	na	null	null	0.14985262
ATP5IF1	na	null	null	0.14983822
LINC01635	na	null	null	0.14974616
C1orf162	na	null	null	0.14967978
SIPA1	na	null	null	0.14952508
APOC1P1	na	null	null	0.14938097
SNRPG	na	null	null	0.14933589
MSRB2	na	null	null	0.1490683
FABP6	na	null	null	0.14889507
ORAI3	na	null	null	0.14882268
CD40	na	null	null	0.14861223
COA3	na	null	null	0.14848876
LINC00880	na	null	null	0.14848316
BCKDK	na	null	null	0.14836192
HHLA3	na	null	null	0.14829819
RILP	na	null	null	0.14825226
DNPH1	na	null	null	0.14819542
ZNRD1	na	null	null	0.14815111
EIF4E1B	na	null	null	0.14812292
DDX39A	na	null	null	0.14809492
FAM50A	na	null	null	0.14807382
ACOT4	na	null	null	0.14802328
COMTD1	na	null	null	0.14795327
SIT1	na	null	null	0.14789085
MIR155HG	na	null	null	0.14781567
NRGN	na	null	null	0.14745153
SMCR2	na	null	null	0.14741734
CRLF2	na	null	null	0.14728558
SURF1	na	null	null	0.14727737
C14orf119	na	null	null	0.14721158
RPLP0	na	null	null	0.14715484
ABCC6P2	na	null	null	0.14692228
MT3	na	null	null	0.14666769
STX1B	na	null	null	0.1465784
TMEM126B	na	null	null	0.14656523
HLA-F	na	null	null	0.14656036
NDUFB8	na	null	null	0.14646916
MIR210	na	null	null	0.14637664
GPR84	na	null	null	0.14611937
ABCB9	na	null	null	0.14601284
URB1-AS1	na	null	null	0.14576297
CCL4L2	na	null	null	0.14575334
CCL4L1	na	null	null	0.14575334
PLP2	na	null	null	0.1454509
HLA-DQA2	na	null	null	0.14541188
EVA1A	na	null	null	0.14539024
ALDOA	na	null	null	0.1453128
SELENOT	na	null	null	0.14526701
SEPTIN1	na	null	null	0.14521368
MRPL57	na	null	null	0.14503747
POLR2G	na	null	null	0.14500774
CYTH4	na	null	null	0.14476171
PRDX2	na	null	null	0.14475082
MGMT	na	null	null	0.14474995
FAM207A	na	null	null	0.14474447
TRIR	na	null	null	0.1447431
STX4	na	null	null	0.14466794
EMP3	na	null	null	0.14466235
LINC01480	na	null	null	0.14457557
CARD8-AS1	na	null	null	0.14447525
ATP5MF	na	null	null	0.14440818
CD53	na	null	null	0.1443281
COX6A1	na	null	null	0.14404592
MRPL16	na	null	null	0.1438597
TMEM35B	na	null	null	0.14374769
CAVIN3	na	null	null	0.14357074
TMEM223	na	null	null	0.14353454
B3GNT4	na	null	null	0.14346951
NDP	na	null	null	0.14331147
OCM	na	null	null	0.1432571
TMEM258	na	null	null	0.14324017
ANTXRL	na	null	null	0.14320159
MRPL13	na	null	null	0.1430937
THOC7	na	null	null	0.14302146
TMEM225B	na	null	null	0.1429617
SIGLEC9	na	null	null	0.14293481
SLC12A5-AS1	na	null	null	0.14287418
TSPAN17	na	null	null	0.1427169
CD274	na	null	null	0.1426867
SNX17	na	null	null	0.14257161
ALDOC	na	null	null	0.14249627
PFDN1	na	null	null	0.1424037
NDUFB6	na	null	null	0.1423439
TMEM160	na	null	null	0.1420211
TRAPPC3	na	null	null	0.14199378
EMD	na	null	null	0.14198418
GNG8	na	null	null	0.14186102
MRPL21	na	null	null	0.1418121
SNX11	na	null	null	0.14180893
ADPRHL2	na	null	null	0.14176086
SLC25A5	na	null	null	0.14165974
ADGRF1	na	null	null	0.14121313
HSD17B8	na	null	null	0.14119132
PRDX5	na	null	null	0.14093229
CYC1	na	null	null	0.14086533
ATP5ME	na	null	null	0.14073984
ECI1	na	null	null	0.14063309
APOC2	na	null	null	0.14060333
CETN3	na	null	null	0.14055122
RPL5	na	null	null	0.14054583
PSMG3	na	null	null	0.14054437
PSMD10	na	null	null	0.14049423
AKIP1	na	null	null	0.14038189
CALHM6	na	null	null	0.14033478
LGALS9	na	null	null	0.1403266
FAM162A	na	null	null	0.14012359
DCTPP1	na	null	null	0.13994834
AREG	na	null	null	0.1399394
PQBP1	na	null	null	0.1398787
NSUN5	na	null	null	0.13979156
VPS29	na	null	null	0.13971199
TYMP	na	null	null	0.13944632
LINC01506	na	null	null	0.13935295
MIF	na	null	null	0.13935035
PCGF1	na	null	null	0.13932408
CA9	na	null	null	0.13908586
LOC100128325	na	null	null	0.13886303
HCP5	na	null	null	0.13876379
AGRP	na	null	null	0.1383971
ZBP1	na	null	null	0.13836165
KRCC1	na	null	null	0.1383102
RLN2	na	null	null	0.13824752
CD69	na	null	null	0.13816938
TMEM60	na	null	null	0.13812722
C16orf95	na	null	null	0.13811615
UBA52	na	null	null	0.1380066
ELP6	na	null	null	0.13796633
VSIG4	na	null	null	0.1379462
TRIP6	na	null	null	0.13781914
DAD1	na	null	null	0.13780306
LINC02356	na	null	null	0.13780214
C11orf1	na	null	null	0.13773954
HHLA2	na	null	null	0.13769166
CLEC7A	na	null	null	0.13764288
ITGB2-AS1	na	null	null	0.13763462
ISG15	na	null	null	0.13763289
CH17-340M24.3	na	null	null	0.13762628
ACP5	na	null	null	0.13748993
LTB	na	null	null	0.13747588
ARL2	na	null	null	0.13744551
OR5T2	na	null	null	0.13734558
ATP2A1-AS1	na	null	null	0.13727249
ATRAID	na	null	null	0.13726254
RAB32	na	null	null	0.13724011
SERTAD1	na	null	null	0.13718407
HHATL	na	null	null	0.13718079
ATP5MPL	na	null	null	0.13713253
RPL14	na	null	null	0.13710336
THAP3	na	null	null	0.13702694
PTPRO	na	null	null	0.1369148
AIM2	na	null	null	0.13690932
PTCRA	na	null	null	0.13682872
HPGDS	na	null	null	0.13680649
FBP1	na	null	null	0.13675892
RNASEH2A	na	null	null	0.13675323
NCF1	na	null	null	0.13660206
COX7A2	na	null	null	0.13653374
MRPL36	na	null	null	0.1365045
TMIGD3	na	null	null	0.13645944
CD79B	na	null	null	0.13635585
PSMB1	na	null	null	0.13627507
ASCL5	na	null	null	0.13587739
HAUS4	na	null	null	0.1358444
MMP9	na	null	null	0.13583767
SLIRP	na	null	null	0.13579378
IGSF6	na	null	null	0.13571939
SH2D1A	na	null	null	0.13567613
NAPSB	na	null	null	0.13566633
B2M	na	null	null	0.13546677
MZB1	na	null	null	0.13538025
TMEM14C	na	null	null	0.1353774
ARID3C	na	null	null	0.13537158
ACOT8	na	null	null	0.13529052
CCL1	na	null	null	0.13527955
LOC100507600	na	null	null	0.13527095
NDUFAF3	na	null	null	0.13518661
RPS11	na	null	null	0.13518272
PRR32	na	null	null	0.13508527
FAM178B	na	null	null	0.1350622
CCL3L1	na	null	null	0.13499436
CCL3L3	na	null	null	0.13499436
ARL16	na	null	null	0.13495293
SELENOF	na	null	null	0.13479578
LOC105376805	na	null	null	0.13478464
BCL7B	na	null	null	0.13463488
EXOC3-AS1	na	null	null	0.13454065
DECR2	na	null	null	0.13435955
NKG7	na	null	null	0.13424386
WAS	na	null	null	0.134209
FNDC10	na	null	null	0.13413577
ABI3	na	null	null	0.13395488
ATP5F1E	na	null	null	0.13391638
BTK	na	null	null	0.13382232
TMSB10	na	null	null	0.13379186
TMEM156	na	null	null	0.13369556
NDUFC2	na	null	null	0.13365096
VSTM1	na	null	null	0.13364552
MIR146B	na	null	null	0.13361229
ARHGAP9	na	null	null	0.13359612
BOK	na	null	null	0.13354698
CD63	na	null	null	0.13335116
NAA80	na	null	null	0.13326573
LOC283387	na	null	null	0.13323922
MRPL49	na	null	null	0.13316602
SMDT1	na	null	null	0.13315423
MAD2L2	na	null	null	0.13313721
TPGS1	na	null	null	0.1331179
CLEC10A	na	null	null	0.1330654
RETN	na	null	null	0.1330566
RFXANK	na	null	null	0.13304617
GDF5	na	null	null	0.13293728
ETV7	na	null	null	0.1329255
DERL3	na	null	null	0.13291879
HMHB1	na	null	null	0.13282251
GCHFR	na	null	null	0.132608
DDO	na	null	null	0.13260604
S100B	na	null	null	0.13252628
TIMM13	na	null	null	0.13238528
MMAB	na	null	null	0.13220786
MRPS34	na	null	null	0.13217525
CXCR3	na	null	null	0.13211118
CD33	na	null	null	0.13209464
FOXP3	na	null	null	0.13202916
RNU6-8	na	null	null	0.13195552
PTPN22	na	null	null	0.13191475
DNAJC4	na	null	null	0.13182102
RPL10A	na	null	null	0.13164394
RHCE	na	null	null	0.1314817
UTS2	na	null	null	0.13142876
TIPARP	na	null	null	0.13136911
RPL15	na	null	null	0.13136399
MSR1	na	null	null	0.13135187
C9orf139	na	null	null	0.13133585
SIRPG	na	null	null	0.1312038
RPS12	na	null	null	0.13116689
S1PR4	na	null	null	0.1310967
PEX11G	na	null	null	0.13107324
PLEKHO1	na	null	null	0.13106455
MAP2K2	na	null	null	0.13104555
HAX1	na	null	null	0.13099703
RPL36A	na	null	null	0.13090187
MLX	na	null	null	0.13085826
IGFLR1	na	null	null	0.13085149
SASH3	na	null	null	0.13084893
S100A5	na	null	null	0.13082461
FBXL15	na	null	null	0.13081977
LINC02513	na	null	null	0.13071482
CLC	na	null	null	0.13070619
RLN1	na	null	null	0.13064331
LOC257396	na	null	null	0.13063906
MINCR	na	null	null	0.13036892
PPIL3	na	null	null	0.13027026
SNX21	na	null	null	0.13026609
SMCO4	na	null	null	0.13021529
TBC1D29P	na	null	null	0.13020463
COA4	na	null	null	0.13012294
TMEM251	na	null	null	0.13004151
NDUFA3	na	null	null	0.12999046
CLEC2B	na	null	null	0.12994288
FCGR2A	na	null	null	0.12981257
FCGR2C	na	null	null	0.12981257
GZMH	na	null	null	0.1298108
TBCA	na	null	null	0.12967351
GNPTG	na	null	null	0.12962295
MRPL27	na	null	null	0.12945242
TK1	na	null	null	0.12944749
DGCR6L	na	null	null	0.12940846
TREX2	na	null	null	0.1291876
YAE1	na	null	null	0.12914595
RPS19	na	null	null	0.12914562
BOD1	na	null	null	0.1291304
RPL31	na	null	null	0.12905096
RAB38	na	null	null	0.12903218
RABAC1	na	null	null	0.12885292
MYBPH	na	null	null	0.12883218
DRGX	na	null	null	0.12880605
STARD3NL	na	null	null	0.12875265
GSTK1	na	null	null	0.12860507
FGFBP1	na	null	null	0.12860063
RRAD	na	null	null	0.12847331
RPL28	na	null	null	0.12844007
FAM98C	na	null	null	0.12841609
CNIH4	na	null	null	0.12832339
AQP8	na	null	null	0.12831816
PARK7	na	null	null	0.12819591
PSMA2	na	null	null	0.12816815
CYB5A	na	null	null	0.12798198
RPS25	na	null	null	0.12793753
GGCT	na	null	null	0.12788557
G0S2	na	null	null	0.12776017
SMIM3	na	null	null	0.12775977
LINC01715	na	null	null	0.12771231
ZNRD2	na	null	null	0.12763268
CASP17P	na	null	null	0.12761033
CXCL10	na	null	null	0.12760651
C12orf57	na	null	null	0.127574
STXBP2	na	null	null	0.12754579
ABHD8	na	null	null	0.1275017
SAC3D1	na	null	null	0.12748495
KRT39	na	null	null	0.12741631
BFSP2	na	null	null	0.12738115
TTC1	na	null	null	0.1273617
TBC1D3E	na	null	null	0.12734333
TNFRSF17	na	null	null	0.12708683
CHCHD10	na	null	null	0.12698156
TNFSF13B	na	null	null	0.12693444
SMARCD3	na	null	null	0.12688896
ACAP1	na	null	null	0.1268799
TMEM101	na	null	null	0.12680392
TMEM273	na	null	null	0.1267826
XCL2	na	null	null	0.12664874
TGFBR3L	na	null	null	0.12658243
COA8	na	null	null	0.12653753
EIF3I	na	null	null	0.12648442
C4BPB	na	null	null	0.12639008
MFSD2A	na	null	null	0.12638997
TMEM121	na	null	null	0.12638381
POLR2J2	na	null	null	0.12636623
RPL30	na	null	null	0.12634689
JTB	na	null	null	0.12631616
SNORD104	na	null	null	0.1262374
LOC100506098	na	null	null	0.12623541
TOMM7	na	null	null	0.12618198
TNFSF9	na	null	null	0.12601405
PPCS	na	null	null	0.12600674
RPL12	na	null	null	0.12595513
RLN3	na	null	null	0.12594277
TACO1	na	null	null	0.12572849
MRPS7	na	null	null	0.12566942
GLYATL2	na	null	null	0.12561895
GEMIN6	na	null	null	0.12547076
REN	na	null	null	0.12541674
CCDC88B	na	null	null	0.12538616
ASF1B	na	null	null	0.12521453
FCRL2	na	null	null	0.12521046
NMRAL1	na	null	null	0.12518817
IGSF21	na	null	null	0.125165
THOC6	na	null	null	0.12516353
OSCAR	na	null	null	0.12509607
EMC3	na	null	null	0.12509231
HLA-DQB2	na	null	null	0.1250818
CPNE7	na	null	null	0.12495684
COX3	na	null	null	0.124937214
EIF4EBP3	na	null	null	0.124902345
HMOX2	na	null	null	0.12484936
COMMD3	na	null	null	0.124802
LOC105376114	na	null	null	0.12478773
LOC101928707	na	null	null	0.12474442
ABHD11	na	null	null	0.12472174
FAS	na	null	null	0.124636866
RNF166	na	null	null	0.12460368
RNASE3	na	null	null	0.12456427
CD86	na	null	null	0.12454601
AMDHD2	na	null	null	0.12445161
C7orf77	na	null	null	0.124450155
LOC283710	na	null	null	0.124401465
ACBD4	na	null	null	0.12439371
PNPLA5	na	null	null	0.124375254
OSGEP	na	null	null	0.12431154
LINC00466	na	null	null	0.12430797
TMEM141	na	null	null	0.12424569
CCNB1IP1	na	null	null	0.12422288
SLC50A1	na	null	null	0.124190204
SRPRB	na	null	null	0.12410779
LAIR1	na	null	null	0.12402614
COX6B1	na	null	null	0.124014765
FCAMR	na	null	null	0.12398233
LINC02266	na	null	null	0.12396808
C4orf33	na	null	null	0.12387265
EBI3	na	null	null	0.12375091
GFER	na	null	null	0.123667836
POLR2I	na	null	null	0.12366462
TIFA	na	null	null	0.12365098
COMMD10	na	null	null	0.12349979
MALSU1	na	null	null	0.123396955
LAMTOR2	na	null	null	0.12333776
SH3BGR	na	null	null	0.123108506
SNHG25	na	null	null	0.12309889
RTP5	na	null	null	0.12305023
MIR148A	na	null	null	0.123046674
LOC554206	na	null	null	0.12300816
NKX2-8	na	null	null	0.12293897
CHI3L1	na	null	null	0.122831605
ARL11	na	null	null	0.1228024
FAM183BP	na	null	null	0.122633435
LY6E	na	null	null	0.12262745
MPND	na	null	null	0.12261891
FASTK	na	null	null	0.12240796
PFN4	na	null	null	0.12234073
AK2	na	null	null	0.12225833
CDKN2C	na	null	null	0.12221359
SIGLEC11	na	null	null	0.12220994
NFU1	na	null	null	0.12220663
MS4A4A	na	null	null	0.12215102
PDZD7	na	null	null	0.12206263
LSM2	na	null	null	0.12191489
ASGR1	na	null	null	0.121823594
STUB1	na	null	null	0.12169182
POLD4	na	null	null	0.121677
MED14OS	na	null	null	0.121602565
CENPM	na	null	null	0.12146406
C1orf50	na	null	null	0.12144442
HILPDA	na	null	null	0.12139783
CD8B	na	null	null	0.12129222
LOC105378614	na	null	null	0.12128661
CDKN2AIPNL	na	null	null	0.12128248
COX7A1	na	null	null	0.121270455
PSMC3	na	null	null	0.12099417
CCL4	na	null	null	0.12086289
TRMT1	na	null	null	0.12083586
TREML1	na	null	null	0.120820165
CRTAM	na	null	null	0.120806605
TNFRSF9	na	null	null	0.12078519
KBTBD3	na	null	null	0.120776124
UNQ6494	na	null	null	0.12070801
LOC101927822	na	null	null	0.12069462
LINC02362	na	null	null	0.12068311
OSTN-AS1	na	null	null	0.1206132
ZAP70	na	null	null	0.12060179
TPSB2	na	null	null	0.120417126
KISS1R	na	null	null	0.12037873
SEC61B	na	null	null	0.12034245
GLIPR2	na	null	null	0.12032343
MPC1	na	null	null	0.12031035
RHEB	na	null	null	0.12026854
B3GAT3	na	null	null	0.12015743
ANKRD22	na	null	null	0.12006084
LOC100128317	na	null	null	0.119918235
ST20-MTHFS	na	null	null	0.11986328
LOC105374978	na	null	null	0.11979983
PPP1CA	na	null	null	0.11971886
TRIM52-AS1	na	null	null	0.119710386
MED30	na	null	null	0.119581595
ATG4A	na	null	null	0.11953872
KRT32	na	null	null	0.11929451
LILRA5	na	null	null	0.11927359
IFNGR2	na	null	null	0.11920925
AWAT2	na	null	null	0.11917821
TSPAN32	na	null	null	0.119165644
LINC02403	na	null	null	0.11916182
IL10	na	null	null	0.119123824
LTA	na	null	null	0.11910118
RPL19	na	null	null	0.11907428
APOE	na	null	null	0.11894842
PRSS57	na	null	null	0.1189271
CDC42EP1	na	null	null	0.11889182
UBE2A	na	null	null	0.11885707
SLC25A39	na	null	null	0.11885074
MOCS2	na	null	null	0.11883018
LOC101928659	na	null	null	0.11875712
ARHGAP45	na	null	null	0.11875188
RPL36AL	na	null	null	0.118668415
MSANTD1	na	null	null	0.11862359
LINC02384	na	null	null	0.11855671
MANEAL	na	null	null	0.11855375
BLVRA	na	null	null	0.11851955
CCL8	na	null	null	0.118494466
CYBC1	na	null	null	0.11834821
LILRB4	na	null	null	0.118318684
CLECL1	na	null	null	0.11825204
GNG10	na	null	null	0.11819625
SEPTIN4-AS1	na	null	null	0.11807953
UBXN6	na	null	null	0.11806807
IL21R	na	null	null	0.118048534
TMEM70	na	null	null	0.117957264
CAMP	na	null	null	0.11790841
SWSAP1	na	null	null	0.11786447
SIGLEC7	na	null	null	0.11775532
RPL41	na	null	null	0.11767455
HAUS1	na	null	null	0.11762979
TNFSF12	na	null	null	0.117594995
C10orf142	na	null	null	0.117571555
VPS28	na	null	null	0.11756918
ACOT2	na	null	null	0.11755989
HSD11B1	na	null	null	0.11755285
GTF3A	na	null	null	0.11750836
NEBL-AS1	na	null	null	0.117484294
ADK	na	null	null	0.11746786
RPS23	na	null	null	0.117336914
OCEL1	na	null	null	0.11733036
CCL7	na	null	null	0.11731409
HSPB11	na	null	null	0.117201656
LOC100288175	na	null	null	0.11717832
CHMP6	na	null	null	0.117166586
LOC339298	na	null	null	0.11714104
CRIP1	na	null	null	0.117098175
PSMD13	na	null	null	0.11708173
IDH3G	na	null	null	0.117075585
XAGE1B	na	null	null	0.117064655
PRF1	na	null	null	0.11705681
UBA7	na	null	null	0.1169948
MRPL4	na	null	null	0.116947904
DNASE2	na	null	null	0.11693848
C5orf38	na	null	null	0.1169151
ROM1	na	null	null	0.116878316
RBAK-RBAKDN	na	null	null	0.11682782
REEP6	na	null	null	0.11679045
LEMD1	na	null	null	0.11674412
CENPX	na	null	null	0.11656356
IL12RB1	na	null	null	0.11656298
TWF2	na	null	null	0.11655258
PLA2G12B	na	null	null	0.11645269
SLAMF7	na	null	null	0.11634303
LINC02332	na	null	null	0.11631707
FCGR3A	na	null	null	0.11621235
CD8A	na	null	null	0.116202556
LOC101929705	na	null	null	0.116126396
POP7	na	null	null	0.11607585
ZNF563	na	null	null	0.11596527
GRIN2A	na	null	null	0.11588611
STX8	na	null	null	0.11586107
SERF2	na	null	null	0.11581696
GYG1	na	null	null	0.11577146
RELL2	na	null	null	0.115595855
DARS-AS1	na	null	null	0.11559566
LINC02361	na	null	null	0.115541115
HLA-DQB1-AS1	na	null	null	0.11550335
ATP5PF	na	null	null	0.1154017
SLC25A48	na	null	null	0.11533947
IPCEF1	na	null	null	0.11524078
ZPLD1	na	null	null	0.11522159
LOC171391	na	null	null	0.11517679
VAV1	na	null	null	0.11510985
EAF2	na	null	null	0.11502892
SYNE4	na	null	null	0.114936866
ITGB1BP1	na	null	null	0.11490492
PILRA	na	null	null	0.11488227
GZMB	na	null	null	0.114744715
PHKG2	na	null	null	0.11465002
LSP1	na	null	null	0.114541836
CD58	na	null	null	0.11452642
EREG	na	null	null	0.11450573
SMIM12	na	null	null	0.11442605
CNMD	na	null	null	0.11441163
ELOC	na	null	null	0.11439852
MB	na	null	null	0.114398405
IFNGR1	na	null	null	0.11427537
ARL2-SNX15	na	null	null	0.114266045
IFI30	na	null	null	0.11418249
EEF1A1	na	null	null	0.11410608
BTG3	na	null	null	0.11401169
MACROD1	na	null	null	0.1140067
SNAPIN	na	null	null	0.11396468
RNF130	na	null	null	0.113927975
OTOAP1	na	null	null	0.113916904
LINC00398	na	null	null	0.113890134
SYNGR2	na	null	null	0.11379037
CD27	na	null	null	0.11376608
C15orf48	na	null	null	0.11372142
SIL1	na	null	null	0.11367663
UPK1A-AS1	na	null	null	0.1136664
SUMO3	na	null	null	0.11361222
DPY19L1	na	null	null	0.11358597
LRRC52	na	null	null	0.113570385
ANKRD37	na	null	null	0.11351517
LMAN2	na	null	null	0.113491744
DBNL	na	null	null	0.11338132
NAPSA	na	null	null	0.11337483
ABHD14A	na	null	null	0.112993024
TRPC2	na	null	null	0.11291608
NFKBIE	na	null	null	0.11285601
MAFA	na	null	null	0.112764604
STK17A	na	null	null	0.11262724
RRP9	na	null	null	0.11261012
STAT4	na	null	null	0.1126003
CTSK	na	null	null	0.11258757
SNX20	na	null	null	0.11255875
ANXA1	na	null	null	0.11249276
HIST1H4J	na	null	null	0.11244751
RPS26	na	null	null	0.11236838
SHISA3	na	null	null	0.11226856
IL9R	na	null	null	0.11213646
LIN7B	na	null	null	0.112130776
RPL17	na	null	null	0.11212144
CCDC159	na	null	null	0.11207734
LOC105375050	na	null	null	0.11200462
LINC00582	na	null	null	0.111987785
LRRC25	na	null	null	0.1119601
RPS6KB2	na	null	null	0.11185771
HIST1H2AE	na	null	null	0.11172297
MAP4K1	na	null	null	0.111684054
MNDA	na	null	null	0.11162373
SEC13	na	null	null	0.11160529
PEX2	na	null	null	0.111468434
QTRT1	na	null	null	0.111417614
MYOSLID	na	null	null	0.111406974
HIF1A-AS1	na	null	null	0.11137206
MIR200CHG	na	null	null	0.111292385
DEF6	na	null	null	0.11126559
NCR3	na	null	null	0.11123337
CYP27B1	na	null	null	0.11116018
ITIH4	na	null	null	0.11107165
NUDCD2	na	null	null	0.1110586
CD37	na	null	null	0.111036494
METTL23	na	null	null	0.11090291
BOLA3	na	null	null	0.11088336
POLR2J	na	null	null	0.11081219
FAM57B	na	null	null	0.11080255
LINC01835	na	null	null	0.11079401
ZNF358	na	null	null	0.11072931
SLC12A5	na	null	null	0.11070613
WFDC2	na	null	null	0.11061262
LOC101927630	na	null	null	0.11059002
MCRIP1	na	null	null	0.11053224
LCT	na	null	null	0.11052348
TMEM120A	na	null	null	0.11051704
THORLNC	na	null	null	0.11044967
CRYL1	na	null	null	0.110193245
TRIM61	na	null	null	0.110171184
ATXN2-AS	na	null	null	0.11016341
RASL10A	na	null	null	0.11015858
SPACA3	na	null	null	0.1101542
TREM1	na	null	null	0.11014953
PCK2	na	null	null	0.110115886
AQP1	na	null	null	0.11010325
IL32	na	null	null	0.11008038
NCF1B	na	null	null	0.110004075
RASAL3	na	null	null	0.10994449
MT1G	na	null	null	0.10994112
LOC101928402	na	null	null	0.10989073
TLE6	na	null	null	0.1097873
SPP1	na	null	null	0.109702356
RPL21	na	null	null	0.10969929
COTL1	na	null	null	0.109635204
TRNAU1AP	na	null	null	0.109610714
ATP23	na	null	null	0.10930982
C12orf45	na	null	null	0.10928042
SLC25A41	na	null	null	0.10927338
FAM20A	na	null	null	0.10927178
DUSP13	na	null	null	0.10926644
CES3	na	null	null	0.10925708
SUB1	na	null	null	0.109218724
CYB561D2	na	null	null	0.109124094
ATP5F1C	na	null	null	0.10909614
HESX1	na	null	null	0.10901138
PHF5A	na	null	null	0.108839154
TRPT1	na	null	null	0.108799584
INO80E	na	null	null	0.10867452
RPLP1	na	null	null	0.10848608
SNX3	na	null	null	0.10848
PMAIP1	na	null	null	0.10846778
CCL19	na	null	null	0.10832336
TMEM249	na	null	null	0.108302444
VSTM2B	na	null	null	0.10822202
PGLYRP2	na	null	null	0.10819945
RPL22L1	na	null	null	0.10817474
AMY1A	na	null	null	0.10815248
SLAMF8	na	null	null	0.10805303
LYPD5	na	null	null	0.1079828
SLC12A9-AS1	na	null	null	0.107979864
COL20A1	na	null	null	0.10797707
SYCE1L	na	null	null	0.10789813
LINC02029	na	null	null	0.10788848
NTHL1	na	null	null	0.10779122
ZFAS1	na	null	null	0.10775263
PQLC2L	na	null	null	0.10767615
IKBIP	na	null	null	0.1076367
METTL7B	na	null	null	0.107604586
C6orf141	na	null	null	0.10755899
LINC02240	na	null	null	0.10749528
TRIAP1	na	null	null	0.10748857
GFAP	na	null	null	0.10740514
FNDC5	na	null	null	0.10725406
NFE2	na	null	null	0.10722228
SSBP1	na	null	null	0.10721148
TTC9B	na	null	null	0.10720906
NAALADL1	na	null	null	0.107201695
SHFL	na	null	null	0.107196204
DYRK4	na	null	null	0.10718765
MIR328	na	null	null	0.1071339
CD3E	na	null	null	0.1070015
CHCHD5	na	null	null	0.10697285
COPZ2	na	null	null	0.10696348
LACTB2	na	null	null	0.106959075
PARVG	na	null	null	0.10689665
PPP1R14D	na	null	null	0.10688687
LINC01842	na	null	null	0.10678409
HAGHL	na	null	null	0.10665068
TMEM176B	na	null	null	0.10652321
HDAC4-AS1	na	null	null	0.10652298
ITPKA	na	null	null	0.10652267
IFITM4P	na	null	null	0.10649853
JSRP1	na	null	null	0.10643133
LOC105372240	na	null	null	0.10643133
TMEM150B	na	null	null	0.10639698
DUSP23	na	null	null	0.10631801
LIPE-AS1	na	null	null	0.10620877
LOC101930071	na	null	null	0.10620877
HAUS7	na	null	null	0.10610624
MRPL40	na	null	null	0.10608055
HES4	na	null	null	0.10602368
STK32A	na	null	null	0.10594602
PPA2	na	null	null	0.10593546
LINC01857	na	null	null	0.1058861
LINC00632	na	null	null	0.10583902
FHOD1	na	null	null	0.10572854
MYLPF	na	null	null	0.105717525
METTL1	na	null	null	0.10571545
SNHG18	na	null	null	0.105691426
S100A4	na	null	null	0.10566822
PNPLA4	na	null	null	0.105619475
LINC02528	na	null	null	0.105575085
MPO	na	null	null	0.10552917
CD300LF	na	null	null	0.10551464
UQCRH	na	null	null	0.105446994
BRK1	na	null	null	0.10544241
TBC1D3H	na	null	null	0.10520281
SMIM27	na	null	null	0.10519026
LOC102725254	na	null	null	0.10516497
RPA2	na	null	null	0.10507757
CRB3	na	null	null	0.10506533
ZMAT5	na	null	null	0.10504907
IL17RB	na	null	null	0.10499886
ASL	na	null	null	0.104991846
SLC34A1	na	null	null	0.10487646
SSTR3	na	null	null	0.10476435
HSD11B1L	na	null	null	0.10472066
HPF1	na	null	null	0.104715385
STAG3L4	na	null	null	0.10458271
LINC01372	na	null	null	0.10458271
PPM1J	na	null	null	0.10436511
PRRX2	na	null	null	0.10434045
CASC16	na	null	null	0.10431756
RGS1	na	null	null	0.10430462
RPL35A	na	null	null	0.10429457
MTRNR2L1	na	null	null	0.104288764
CDC34	na	null	null	0.10427165
LINC01040	na	null	null	0.10422949
TXNDC15	na	null	null	0.10420991
CD300C	na	null	null	0.104167596
UCN3	na	null	null	0.104005694
PLAAT1	na	null	null	0.103908144
NIPSNAP3A	na	null	null	0.1038283
BATF2	na	null	null	0.10378721
CASP4	na	null	null	0.10370084
ISOC2	na	null	null	0.1036967
ICOS	na	null	null	0.10363851
MISP3	na	null	null	0.10358192
YTHDF3-AS1	na	null	null	0.10342512
CNFN	na	null	null	0.10334628
HSH2D	na	null	null	0.103332244
TMED1	na	null	null	0.103324056
TMEM270	na	null	null	0.10326153
LGALS3BP	na	null	null	0.10315998
EEF1A2	na	null	null	0.103089385
PPY	na	null	null	0.10308883
C4orf54	na	null	null	0.10305176
C10orf143	na	null	null	0.10303219
IFI44	na	null	null	0.10296827
LYN	na	null	null	0.102934554
TOMM5	na	null	null	0.1029078
SYNDIG1L	na	null	null	0.102866836
DMBX1	na	null	null	0.10286375
KIF22	na	null	null	0.10282455
FASLG	na	null	null	0.10280961
CASP5	na	null	null	0.10274637
FABP3	na	null	null	0.10273209
C1QTNF9B	na	null	null	0.1027043
APOBR	na	null	null	0.1026899
NPIPB13	na	null	null	0.10261285
BTF3	na	null	null	0.102578335
TEKT5	na	null	null	0.10257757
LOC101929552	na	null	null	0.10254153
MID1IP1	na	null	null	0.10248493
RPS16	na	null	null	0.10243575
BECN2	na	null	null	0.10242174
DDIT3	na	null	null	0.102395244
LINC01539	na	null	null	0.10239203
NT5C1B-RDH14	na	null	null	0.10231236
HOXD1	na	null	null	0.102182366
GON7	na	null	null	0.1021586
ZNF426-DT	na	null	null	0.10212135
VPREB3	na	null	null	0.10196236
ATP5PB	na	null	null	0.101912044
NINJ1	na	null	null	0.1018296
HEXB	na	null	null	0.101805724
LOC105378753	na	null	null	0.10180555
IFRD2	na	null	null	0.101761706
SLC9A5	na	null	null	0.10167735
SLC25A47	na	null	null	0.10156638
COQ5	na	null	null	0.101531334
GSTZ1	na	null	null	0.10147574
MEA1	na	null	null	0.10147382
MRPS12	na	null	null	0.10147081
GPBAR1	na	null	null	0.101416804
HP	na	null	null	0.101390235
TAGLN2	na	null	null	0.10134983
ENDOG	na	null	null	0.10131877
GRHPR	na	null	null	0.10129878
RBM3	na	null	null	0.10126661
CXCL13	na	null	null	0.10116532
IFITM1	na	null	null	0.10116175
CLTRN	na	null	null	0.101098284
C11orf98	na	null	null	0.10103914
NDUFS6	na	null	null	0.101010054
ZCCHC17	na	null	null	0.100972645
SH3RF2	na	null	null	0.100815736
URGCP-MRPS24	na	null	null	0.1007842
TMEM53	na	null	null	0.100775905
IFI6	na	null	null	0.10077046
MIF4GD	na	null	null	0.100761965
PCED1B	na	null	null	0.100675635
LRTM2	na	null	null	0.10066536
MIOX	na	null	null	0.100505754
DLGAP1-AS5	na	null	null	0.100358896
PPM1N	na	null	null	0.10033624
STOML2	na	null	null	0.10029233
PHLDA2	na	null	null	0.1002709
NUDT1	na	null	null	0.100242585
TRADD	na	null	null	0.100047365
DHRS1	na	null	null	0.09998626
CASR	na	null	null	0.099909745
CCL23	na	null	null	0.09985334
NDUFS4	na	null	null	0.09981548
TEX22	na	null	null	0.09980512
LINC01282	na	null	null	0.09975107
MUC22	na	null	null	0.09973797
TCL1A	na	null	null	0.09963291
RBKS	na	null	null	0.099597715
NDUFS5	na	null	null	0.09958953
RPL13A	na	null	null	0.099472806
ARRDC1-AS1	na	null	null	0.0993907
MRPL23	na	null	null	0.09937135
LOC107987373	na	null	null	0.09937135
PHPT1	na	null	null	0.099325486
LILRA6	na	null	null	0.09927425
C11orf21	na	null	null	0.09925251
HBD	na	null	null	0.09919935
RPUSD1	na	null	null	0.099107884
OTOA	na	null	null	0.09910677
CD79A	na	null	null	0.0990866
PLA2G4D	na	null	null	0.09903193
SCT	na	null	null	0.09900981
LOC105379194	na	null	null	0.09885926
MRPS23	na	null	null	0.09883026
ASPHD1	na	null	null	0.09877536
NFE4	na	null	null	0.09865663
RPS27	na	null	null	0.098490395
LINC01455	na	null	null	0.09845882
PFKFB4	na	null	null	0.09843911
CTD-3080P12.3	na	null	null	0.09841502
DPY30	na	null	null	0.09840251
LYSMD2	na	null	null	0.09832422
SGF29	na	null	null	0.098313026
HEIH	na	null	null	0.098279335
CHAT	na	null	null	0.09822071
ARID5A	na	null	null	0.09821353
MIR6765	na	null	null	0.098154746
MLIP	na	null	null	0.09814697
TEPP	na	null	null	0.098136984
NKX2-1-AS1	na	null	null	0.098121986
GSDMB	na	null	null	0.09811781
GPR108	na	null	null	0.098020844
LINC00324	na	null	null	0.09800504
DCSTAMP	na	null	null	0.09798195
BDH2	na	null	null	0.097981445
FXYD5	na	null	null	0.09791215
RASL11A	na	null	null	0.09787167
DNAJC9-AS1	na	null	null	0.09778597
ZCCHC12	na	null	null	0.09768974
LINC01634	na	null	null	0.09764351
PDCD1LG2	na	null	null	0.09761523
NSUN5P2	na	null	null	0.09760702
PPFIA4	na	null	null	0.09760664
CALM2	na	null	null	0.09756785
AMH	na	null	null	0.09749657
ATP6V0E2	na	null	null	0.09745312
MAP7D2	na	null	null	0.09745136
NECAP2	na	null	null	0.09733466
CWC15	na	null	null	0.097331375
SNX10	na	null	null	0.09724349
PKMYT1	na	null	null	0.09722951
H1FX	na	null	null	0.09722679
TGFBI	na	null	null	0.09719825
TMEM233	na	null	null	0.0971909
NSA2	na	null	null	0.09713931
IFITM3	na	null	null	0.09709628
HHIP-AS1	na	null	null	0.09705696
CHCHD1	na	null	null	0.09701522
MUC21	na	null	null	0.09677159
CRYBA4	na	null	null	0.09673288
CST7	na	null	null	0.09658361
TPSAB1	na	null	null	0.09654346
KCNK17	na	null	null	0.0964462
TNFRSF12A	na	null	null	0.0963929
APOA2	na	null	null	0.09635277
DOK3	na	null	null	0.096334435
SHISAL2A	na	null	null	0.09631263
MIR4715	na	null	null	0.09630433
LINC00964	na	null	null	0.09628281
YJU2	na	null	null	0.09620271
RAB11B-AS1	na	null	null	0.09620269
PRRT2	na	null	null	0.0961095
S100A10	na	null	null	0.096097216
TBL2	na	null	null	0.09609383
TMBIM7P	na	null	null	0.09607796
XDH	na	null	null	0.09607004
OASL	na	null	null	0.09606117
JCHAIN	na	null	null	0.09603222
LPXN	na	null	null	0.09601646
ITGAM	na	null	null	0.09594688
P2RX1	na	null	null	0.0959275
SELPLG	na	null	null	0.0958255
ABCC6P1	na	null	null	0.09574444
MCEMP1	na	null	null	0.09567401
SAMD13	na	null	null	0.09559577
PIM2	na	null	null	0.0955656
HADH	na	null	null	0.09553569
RPL7A	na	null	null	0.09552303
LINC02158	na	null	null	0.09539399
DOK1	na	null	null	0.09536463
PSMD9	na	null	null	0.09533876
CHCHD6	na	null	null	0.09530379
ADAM29	na	null	null	0.09529279
OCIAD2	na	null	null	0.09525117
LINC01377	na	null	null	0.09521374
RPS4X	na	null	null	0.09519624
VEGFB	na	null	null	0.09518594
MAJIN	na	null	null	0.09516931
APTR	na	null	null	0.09515071
CCL18	na	null	null	0.095116824
LOC105373373	na	null	null	0.09510927
MIR4710	na	null	null	0.095086075
METTL17	na	null	null	0.09508171
PTRHD1	na	null	null	0.09501035
RPS27A	na	null	null	0.094946735
EIF2B3	na	null	null	0.09493835
LOC101929759	na	null	null	0.094910294
LAMTOR5	na	null	null	0.09487041
ARHGDIB	na	null	null	0.09485559
LOC101929243	na	null	null	0.09480513
LHX8	na	null	null	0.09480326
RHOXF1-AS1	na	null	null	0.094774514
MHENCR	na	null	null	0.09474691
SNAI3	na	null	null	0.094724864
GALM	na	null	null	0.09469006
LOC100996455	na	null	null	0.09453939
TMEM147	na	null	null	0.0945258
PLEK	na	null	null	0.094522096
TAF7	na	null	null	0.09451907
TBC1D3I	na	null	null	0.09438383
PLTP	na	null	null	0.09435967
LRG1	na	null	null	0.09435083
STAP1	na	null	null	0.09426783
TAZ	na	null	null	0.09424569
DEFB136	na	null	null	0.094225965
MRPL20	na	null	null	0.094219424
DHPS	na	null	null	0.09413098
MIR548W	na	null	null	0.09410707
FPR1	na	null	null	0.09409471
GSX2	na	null	null	0.09408148
TMEM179B	na	null	null	0.09405989
MLST8	na	null	null	0.09399429
FDCSP	na	null	null	0.09395803
EPHA6	na	null	null	0.09391473
MAGEE2	na	null	null	0.0937714
MEPE	na	null	null	0.09375112
TUSC2	na	null	null	0.09373657
SYTL1	na	null	null	0.0937101
MAMLD1	na	null	null	0.09369386
HLA-DOA	na	null	null	0.0936372
SCGB1D2	na	null	null	0.09363428
TMEM14B	na	null	null	0.09361976
ADAP2	na	null	null	0.093598634
HMBS	na	null	null	0.093573794
PODNL1	na	null	null	0.09344519
ELOVL6	na	null	null	0.0934369
TRAPPC5	na	null	null	0.09336799
MRPL43	na	null	null	0.09334478
CD1D	na	null	null	0.093269035
MRPS28	na	null	null	0.09321831
LTB4R	na	null	null	0.09317872
GNG11	na	null	null	0.093142435
WFDC11	na	null	null	0.09310933
CXCR6	na	null	null	0.09307476
RFNG	na	null	null	0.09305562
CD1B	na	null	null	0.09301728
LINC02036	na	null	null	0.09296571
SHARPIN	na	null	null	0.092858605
CTSD	na	null	null	0.09285565
LINC02345	na	null	null	0.092801884
RDM1	na	null	null	0.09279314
TPBGL	na	null	null	0.092782855
EOMES	na	null	null	0.09274231
CPXCR1	na	null	null	0.0927223
C2orf80	na	null	null	0.092698865
DBH-AS1	na	null	null	0.092696354
LINC02453	na	null	null	0.09269286
TMUB1	na	null	null	0.092691824
VXN	na	null	null	0.09266239
TMEM187	na	null	null	0.09265483
HMGN2	na	null	null	0.092649065
ZP3	na	null	null	0.09258793
NSMCE2	na	null	null	0.09251618
IFNL1	na	null	null	0.09242353
ARL6IP4	na	null	null	0.09241894
PHB	na	null	null	0.09237727
FCGRT	na	null	null	0.0923201
CHAC2	na	null	null	0.092304915
IL36RN	na	null	null	0.09227648
MIR4435-2HG	na	null	null	0.09226295
LHFPL4	na	null	null	0.092245296
TIMP4	na	null	null	0.09211801
RGS13	na	null	null	0.09211225
RIMBP3C	na	null	null	0.09210608
PLEKHJ1	na	null	null	0.09204661
GABRB2	na	null	null	0.09202393
HNRNPCL4	na	null	null	0.09193875
ATP6V0D1	na	null	null	0.09187403
MAGEC3	na	null	null	0.09186587
EDN2	na	null	null	0.091859676
OR4D10	na	null	null	0.09185596
EVA1B	na	null	null	0.09184838
LOC729970	na	null	null	0.09184088
ATP5MC1	na	null	null	0.091833636
NDUFA12	na	null	null	0.09180908
KLHDC9	na	null	null	0.09179884
CBY3	na	null	null	0.091785654
GP2	na	null	null	0.0917533
PHLDA3	na	null	null	0.091729224
LINC02259	na	null	null	0.091657035
FOXD3-AS1	na	null	null	0.09163353
P4HA2	na	null	null	0.091631636
GMPR2	na	null	null	0.0915901
RDM1P5	na	null	null	0.09152427
HSD17B10	na	null	null	0.09131715
PSENEN	na	null	null	0.091304526
DMBT1	na	null	null	0.091298126
RENBP	na	null	null	0.09125501
SRPX2	na	null	null	0.091174215
LINC00487	na	null	null	0.091134444
RNF7	na	null	null	0.09112298
CST2	na	null	null	0.091087155
CD19	na	null	null	0.09107597
LSM5	na	null	null	0.09099575
PTGER1	na	null	null	0.09099022
PFDN6	na	null	null	0.090979755
MRPL24	na	null	null	0.0909161
SMIM25	na	null	null	0.09078336
SSC4D	na	null	null	0.09072854
IL22RA2	na	null	null	0.090721644
MEI1	na	null	null	0.09068502
MIR100HG	na	null	null	0.09067981
LOC101927811	na	null	null	0.09057038
ZGLP1	na	null	null	0.09056631
SDHAF3	na	null	null	0.09049027
PANO1	na	null	null	0.09048814
PPP1R3E	na	null	null	0.09043246
CH25H	na	null	null	0.09040149
ZDHHC12	na	null	null	0.09038968
TDO2	na	null	null	0.09032687
CXorf40B	na	null	null	0.090319715
IDH1-AS1	na	null	null	0.09029657
FAM222A-AS1	na	null	null	0.09028885
COMMD7	na	null	null	0.09026274
NRL	na	null	null	0.09023312
MPZL2	na	null	null	0.09019896
CCDC167	na	null	null	0.09012017
LOC100506100	na	null	null	0.09010117
HDAC10	na	null	null	0.090062715
HMOX1	na	null	null	0.09003591
PEA15	na	null	null	0.09003073
IFT20	na	null	null	0.08987313
CLTA	na	null	null	0.08981433
FCER2	na	null	null	0.08970562
OCSTAMP	na	null	null	0.08970099
TSR3	na	null	null	0.08969879
C3orf14	na	null	null	0.08968523
NT5C3B	na	null	null	0.08965579
DOC2A	na	null	null	0.08964203
STAP2	na	null	null	0.08963636
PIP4P1	na	null	null	0.08952491
SPTB	na	null	null	0.08947868
LOC101928069	na	null	null	0.08941329
ADORA1	na	null	null	0.08931639
BTC	na	null	null	0.08930563
CX3CL1	na	null	null	0.0892515
SCGB3A1	na	null	null	0.08916229
ARPC5	na	null	null	0.08913765
CLLU1OS	na	null	null	0.089126594
FLJ22447	na	null	null	0.08906621
LOC105373496	na	null	null	0.08900222
PYURF	na	null	null	0.08899114
KIFC2	na	null	null	0.088962875
LINC02126	na	null	null	0.08893168
LINC00892	na	null	null	0.088928655
LINC00566	na	null	null	0.08889988
PLIN2	na	null	null	0.08888853
LYZL4	na	null	null	0.08881245
HBG1	na	null	null	0.08875442
KRT3	na	null	null	0.08875226
CXorf21	na	null	null	0.08864466
HOPX	na	null	null	0.08854284
SHLD1	na	null	null	0.088533536
LOC728554	na	null	null	0.08852001
ARHGAP4	na	null	null	0.08849415
APOC3	na	null	null	0.08846795
CDCA7	na	null	null	0.088443935
TNFRSF14	na	null	null	0.08842283
AGAP2-AS1	na	null	null	0.08837235
TMPRSS11E	na	null	null	0.08835682
NKAIN3-IT1	na	null	null	0.08824107
AVPR1B	na	null	null	0.088234805
ZNF648	na	null	null	0.08809552
C6orf226	na	null	null	0.08806581
HLA-DPB2	na	null	null	0.08806134
FRG1	na	null	null	0.08800914
LDOC1	na	null	null	0.08796851
DAOA-AS1	na	null	null	0.08790002
LRRC36	na	null	null	0.08783413
P2RX7	na	null	null	0.087790616
POLR2H	na	null	null	0.08772902
CD247	na	null	null	0.08771129
AIG1	na	null	null	0.08762917
MELTF-AS1	na	null	null	0.0875963
ITGAX	na	null	null	0.087580875
NPM1	na	null	null	0.08750369
ACTB	na	null	null	0.08747846
MYO1F	na	null	null	0.087460905
AGAP2	na	null	null	0.08744067
THCAT158	na	null	null	0.08743968
PLEKHF1	na	null	null	0.087435946
GNA15	na	null	null	0.08742432
H2AFZ	na	null	null	0.08736226
BEND6	na	null	null	0.08732188
FUT5	na	null	null	0.08730904
CGRRF1	na	null	null	0.087194376
PSMB4	na	null	null	0.08715599
CSF2RA	na	null	null	0.08708446
FAM225A	na	null	null	0.08708199
DUSP2	na	null	null	0.087046035
EIF3K	na	null	null	0.0870132
HLA-J	na	null	null	0.08694972
CTXN3	na	null	null	0.08691204
BATF	na	null	null	0.08687473
HBE1	na	null	null	0.08681384
NDUFA4L2	na	null	null	0.08677505
IL34	na	null	null	0.086718254
LSM6	na	null	null	0.086630166
PCDH8	na	null	null	0.08661056
DAND5	na	null	null	0.08660126
GPX5	na	null	null	0.08657182
LINC01426	na	null	null	0.0865632
DDB2	na	null	null	0.08648057
NRTN	na	null	null	0.086475305
LOC101928834	na	null	null	0.08645113
BANF1	na	null	null	0.08634593
ALOX5	na	null	null	0.08611071
KLF1	na	null	null	0.0861102
C1QTNF4	na	null	null	0.08610001
RHPN1	na	null	null	0.08608953
LINC01781	na	null	null	0.08607794
OSTC	na	null	null	0.08604992
DCAF15	na	null	null	0.08596929
SDHAF2	na	null	null	0.08587618
SPATA24	na	null	null	0.08582079
MAP1LC3C	na	null	null	0.08581681
LINC00158	na	null	null	0.08575185
HDAC3	na	null	null	0.085746124
CXorf65	na	null	null	0.085713856
LOC105371730	na	null	null	0.085693896
SPCS1	na	null	null	0.085629776
GPR183	na	null	null	0.08562205
RTL8A	na	null	null	0.08552985
NKAIN3	na	null	null	0.08551624
EIF3G	na	null	null	0.08542056
RIPK3	na	null	null	0.08541749
CTLA4	na	null	null	0.08534918
BORCS8	na	null	null	0.08530764
COX6C	na	null	null	0.085302405
CXCL17	na	null	null	0.085301735
BHLHE40-AS1	na	null	null	0.085236065
HSBP1	na	null	null	0.085192576
LINC01550	na	null	null	0.08519086
HLA-L	na	null	null	0.08518713
HOMER3	na	null	null	0.08517409
JAK3	na	null	null	0.08512911
MBLAC1	na	null	null	0.0850824
IFT57	na	null	null	0.085072055
TCEAL8	na	null	null	0.08503054
TRPV2	na	null	null	0.08501178
EEF1G	na	null	null	0.08499893
ITIH4-AS1	na	null	null	0.08498698
LINC01324	na	null	null	0.0849841
SPINK13	na	null	null	0.084982894
LINC01303	na	null	null	0.084952675
SLC31A2	na	null	null	0.08488197
LINC02550	na	null	null	0.0847686
FAHD2CP	na	null	null	0.08472371
APOM	na	null	null	0.08471493
RASSF1-AS1	na	null	null	0.08466779
EMX1	na	null	null	0.08465012
POC1A	na	null	null	0.08464844
HELT	na	null	null	0.084630124
HLA-E	na	null	null	0.084595636
PVALB	na	null	null	0.08452096
LOC101927572	na	null	null	0.08436341
CCR4	na	null	null	0.08436046
EPHA5-AS1	na	null	null	0.08434016
CST6	na	null	null	0.08408278
GZMA	na	null	null	0.08404231
MVP	na	null	null	0.084002994
MESP1	na	null	null	0.08399358
CD1C	na	null	null	0.08395873
STOML1	na	null	null	0.08394677
DNM3	na	null	null	0.08393145
RASSF1	na	null	null	0.08379108
FAAP20	na	null	null	0.08377763
RHEBL1	na	null	null	0.083745696
COX2	na	null	null	0.08374469
RAB4B	na	null	null	0.08373536
LOC100289361	na	null	null	0.0837101
UPK3BL1	na	null	null	0.083694816
UPK3BL2	na	null	null	0.083694816
FGR	na	null	null	0.083640225
TRIM21	na	null	null	0.083589904
SAT2	na	null	null	0.083569676
PARD6A	na	null	null	0.08356907
CLEC5A	na	null	null	0.0835273
LINC00619	na	null	null	0.08351283
LINC00840	na	null	null	0.08351283
TNNI2	na	null	null	0.08347829
TMIGD2	na	null	null	0.08347093
MRI1	na	null	null	0.08342854
HSCB	na	null	null	0.08340285
CD68	na	null	null	0.08336157
LOC154761	na	null	null	0.08330632
TCEA3	na	null	null	0.083287716
TMEM18	na	null	null	0.08323741
ALG5	na	null	null	0.08322288
BRICD5	na	null	null	0.08320244
NLRP13	na	null	null	0.08318884
GLOD5	na	null	null	0.083182916
RIDA	na	null	null	0.0831714
ARV1	na	null	null	0.08315628
MRPL39	na	null	null	0.08313901
DNAJC8	na	null	null	0.08313104
CEACAM22P	na	null	null	0.08312881
FAM209B	na	null	null	0.08300331
IFIT1	na	null	null	0.082982905
IL2RG	na	null	null	0.08292738
MTERF3	na	null	null	0.082886174
MAGOH	na	null	null	0.08282985
TDRKH-AS1	na	null	null	0.08280164
LINC01607	na	null	null	0.08276356
LINC00896	na	null	null	0.08272149
PRDM12	na	null	null	0.08268008
UFSP1	na	null	null	0.082655504
SLA2	na	null	null	0.082601145
LOC102724691	na	null	null	0.08256469
BRINP1	na	null	null	0.08256007
SPEM2	na	null	null	0.08253104
IRX6	na	null	null	0.08252947
FRG2	na	null	null	0.08247513
RHOH	na	null	null	0.08244473
NSUN5P1	na	null	null	0.08242598
BEX2	na	null	null	0.08237844
ARIH2OS	na	null	null	0.08236727
TEX11	na	null	null	0.082361236
CDPF1	na	null	null	0.08230778
MZT2A	na	null	null	0.08226662
ICAM3	na	null	null	0.08222735
OR10G2	na	null	null	0.08216162
ERI3	na	null	null	0.08212604
LOC102724927	na	null	null	0.08209524
TMEM243	na	null	null	0.08208439
LIMK1	na	null	null	0.08206849
CHCHD2	na	null	null	0.081992656
SSR2	na	null	null	0.08189178
HAMP	na	null	null	0.08186715
SNRPD2	na	null	null	0.08183758
CD70	na	null	null	0.081829086
GPR65	na	null	null	0.08175881
RLBP1	na	null	null	0.08174152
TTC9C	na	null	null	0.08172465
CIAO3	na	null	null	0.08170076
SUCNR1	na	null	null	0.08163387
SLC22A18	na	null	null	0.08148777
CCDC28A	na	null	null	0.081475765
PLS3-AS1	na	null	null	0.08140688
CACTIN-AS1	na	null	null	0.08139714
EPYC	na	null	null	0.08128572
PTPRVP	na	null	null	0.08127045
IBSP	na	null	null	0.08124322
C3AR1	na	null	null	0.081229486
AP2S1	na	null	null	0.08122868
GLYATL1B	na	null	null	0.08120154
EEF1D	na	null	null	0.081199564
PSMA5	na	null	null	0.08117815
CORO7	na	null	null	0.0811678
SFTA2	na	null	null	0.08113803
LINC01185	na	null	null	0.0811283
NPM3	na	null	null	0.08112535
SPOCD1	na	null	null	0.0811174
LOC100996720	na	null	null	0.08098179
ARMH1	na	null	null	0.080886304
ZNHIT3	na	null	null	0.08081489
ITGB7	na	null	null	0.0807867
NAT8B	na	null	null	0.08072809
NUDT2	na	null	null	0.08071962
ZBTB32	na	null	null	0.08071721
DNAJB9	na	null	null	0.0806689
MYMK	na	null	null	0.08061972
CYSLTR1	na	null	null	0.080595486
NLRP5	na	null	null	0.0805236
SPRR2F	na	null	null	0.080458276
MAGIX	na	null	null	0.0803149
LOC100506302	na	null	null	0.08030052
IGSF22	na	null	null	0.08028596
PTPN6	na	null	null	0.08027957
ANPEP	na	null	null	0.0802634
NUBP1	na	null	null	0.080255836
ENTPD3-AS1	na	null	null	0.08023913
ETV2	na	null	null	0.08023682
NARF	na	null	null	0.08021806
ARHGAP15	na	null	null	0.080211714
PIK3CD-AS2	na	null	null	0.08017896
LOC105375680	na	null	null	0.08017362
TRAPPC4	na	null	null	0.08015056
LRR1	na	null	null	0.08013608
ARMCX6	na	null	null	0.080120966
SFTPD	na	null	null	0.08012021
LINC00376	na	null	null	0.08009608
NDUFB5	na	null	null	0.08006069
GPX7	na	null	null	0.079962224
CD320	na	null	null	0.07991397
LINC01686	na	null	null	0.079879865
MEF2C-AS1	na	null	null	0.07985472
MUTYH	na	null	null	0.07983955
R3HDM4	na	null	null	0.07974698
HIKESHI	na	null	null	0.07967219
GLB1L3	na	null	null	0.07963031
LOC107985092	na	null	null	0.07950191
TBXT	na	null	null	0.07950124
SLC11A1	na	null	null	0.079451665
CLIC1	na	null	null	0.079380006
TIMM17B	na	null	null	0.07934419
NDP-AS1	na	null	null	0.07930259
RRAS	na	null	null	0.07928351
OR2F1	na	null	null	0.07925216
RELT	na	null	null	0.0792193
SAP30	na	null	null	0.07920077
ENDOV	na	null	null	0.07919205
TAF12	na	null	null	0.079146974
NAXE	na	null	null	0.079113744
KLK4	na	null	null	0.07908537
RPL37	na	null	null	0.079062626
TRDN	na	null	null	0.07902869
CT75	na	null	null	0.07899797
ABHD14B	na	null	null	0.078965455
CMC2	na	null	null	0.078943774
EDF1	na	null	null	0.0788055
CLEC6A	na	null	null	0.07877088
MNX1-AS2	na	null	null	0.07876328
CLEC4G	na	null	null	0.07872796
OXSM	na	null	null	0.07871259
WDR34	na	null	null	0.078702234
CDK4	na	null	null	0.07868826
LINC01151	na	null	null	0.07868369
LIMD2	na	null	null	0.07865325
TCIRG1	na	null	null	0.078612365
LDHA	na	null	null	0.0785871
TBCB	na	null	null	0.07849496
KIR2DL1	na	null	null	0.078467354
SDHD	na	null	null	0.07844498
ATP10A	na	null	null	0.078434214
SRD5A3	na	null	null	0.07843281
U2AF1L4	na	null	null	0.07839799
MIR6777	na	null	null	0.078396425
NOSIP	na	null	null	0.07835733
LOC101929536	na	null	null	0.07835637
LAT	na	null	null	0.078331165
C19orf38	na	null	null	0.07832694
CCNJL	na	null	null	0.078283995
RCN3	na	null	null	0.07823064
LOC100505797	na	null	null	0.07822279
TMEM126A	na	null	null	0.07821809
PDE1B	na	null	null	0.07814246
FMO9P	na	null	null	0.078037955
CTSZ	na	null	null	0.07802949
PSD2	na	null	null	0.077966005
HOMER3-AS1	na	null	null	0.07787395
LOC105378318	na	null	null	0.07779339
KRTAP1-3	na	null	null	0.07772041
TPK1	na	null	null	0.07769373
CCL5	na	null	null	0.077683955
TUSC1	na	null	null	0.077676475
ASIC4	na	null	null	0.07754324
LINC00989	na	null	null	0.077469975
MIR5007	na	null	null	0.077445656
TBC1D24	na	null	null	0.077387705
ESPN	na	null	null	0.07735416
DGAT2L6	na	null	null	0.07731512
POLR2K	na	null	null	0.07730222
CCDC90B	na	null	null	0.077281386
MIEN1	na	null	null	0.07725549
TMED9	na	null	null	0.07724303
THOC3	na	null	null	0.07723231
GRK6	na	null	null	0.07722978
NPPA	na	null	null	0.07722286
MIIP	na	null	null	0.07718921
CPNE5	na	null	null	0.07718728
DPP4	na	null	null	0.07713646
LINC00877	na	null	null	0.07712093
ENO1	na	null	null	0.07707821
ATP10B	na	null	null	0.077060394
HTRA2	na	null	null	0.07703412
IGFBP6	na	null	null	0.076998584
EDIL3	na	null	null	0.07695379
CELF5	na	null	null	0.07685318
SAMSN1	na	null	null	0.07684709
LOC388813	na	null	null	0.07684709
BLVRB	na	null	null	0.076841615
TMEM210	na	null	null	0.0768159
CD164L2	na	null	null	0.07681045
C19orf67	na	null	null	0.07680403
MVK	na	null	null	0.07680171
COX7A2L	na	null	null	0.076784365
MSRB1	na	null	null	0.07677253
CDKN2D	na	null	null	0.07677108
LINC01602	na	null	null	0.07672568
FCRLA	na	null	null	0.076703385
ACAA1	na	null	null	0.076692514
PLD4	na	null	null	0.07668446
VPS37D	na	null	null	0.07664468
UBE2NL	na	null	null	0.07646808
CPA5	na	null	null	0.076399855
C19orf81	na	null	null	0.076388225
TRPC5OS	na	null	null	0.07637355
NFKBID	na	null	null	0.07634513
RNF126	na	null	null	0.07627462
HSF4	na	null	null	0.07623902
OR1D5	na	null	null	0.076230936
MYBL1	na	null	null	0.07620946
TXN2	na	null	null	0.07618915
CXCL9	na	null	null	0.076110795
SHLD3	na	null	null	0.07606222
SPATC1	na	null	null	0.076054625
LAMP5	na	null	null	0.076000616
MICB	na	null	null	0.07599377
AADAT	na	null	null	0.07597513
LINC01046	na	null	null	0.075924695
[truncated: 23,484 more rows]
